# Supplementary material for: Diversity and biogeographical patterns of legumes (Leguminosae) indigenous to southern Africa
Source: PhytoKeys. 2016 Oct 4;(70):53–96. doi: 10.3897/phytokeys.70.9147 (PMC5088704; doi:10.3897/phytokeys.70.9147)
Supplement: Supplementary material 2 — Species recorded in each leguminochorion (A1–E) of southern Africa. [file phytokeys-070-053-s002.xlsx]

## Sheet: Cluster species list
Supplementary file 2. Species recorded in each leguminochorion (A1–E) of southern Africa. *Present in only one cluster.
Cluster	Legume species
A1	Abrus laevigatus E.Mey.
A1	Abrus precatorius L. subsp. africanus Verdc.
A1	Acacia ataxacantha DC.
A1	Acacia brevispica Harms subsp. dregeana (Benth.) Brenan
A1	Acacia caffra (Thunb.) Willd.
A1	Acacia karroo Hayne
A1	Acacia karroo Hayne x A. tenuispina I.Verd.
A1	Acacia luederitzii Engl. var. luederitzii
A1	Acacia nilotica (L.) Willd. ex Delile subsp. kraussiana (Benth.) Brenan
A1	Acacia permixta Burtt Davy
A1	Acacia robusta Burch. subsp. clavigera (E.Mey.) Brenan
A1	Acacia robusta Burch. subsp. robusta
A1	Acacia sieberiana DC. var. woodii (Burtt Davy) Keay & Brenan
A1	Acacia tortilis (Forssk.) Hayne subsp. heteracantha (Burch.) Brenan
A1	Adenopodia spicata (E.Mey.) C.Presl
A1	Aeschynomene micrantha DC.
A1	Aeschynomene rehmannii Schinz var. leptobotrya (Harms ex Baker f.) J.B.Gillett
A1	Aeschynomene uniflora E.Mey. var. uniflora
A1	Albizia adianthifolia (Schumach.) W.Wight var. adianthifolia
A1	Albizia anthelmintica (A.Rich.) Brongn.
A1	Alysicarpus rugosus (Willd.) DC. subsp. perennirufus J.Léonard
A1	Argyrolobium amplexicaule (E.Mey.) Dummer
A1	Argyrolobium baptisioides (E.Mey.) Walp.
A1	Argyrolobium candicans Eckl. & Zeyh.
A1	Argyrolobium harveyanum Oliv.
A1	Argyrolobium humile E.Phillips
A1	Argyrolobium longifolium (Meisn.) Walp.
A1	Argyrolobium lotoides Harv.
A1	Argyrolobium marginatum Bolus
A1	Argyrolobium molle Eckl. & Zeyh.
A1	Argyrolobium pseudotuberosum T.J.Edwards
A1	Argyrolobium rotundifolium T.J.Edwards
A1	Argyrolobium rupestre (E.Mey.) Walp. subsp. rupestre
A1	Argyrolobium sericosemium Harms
A1	Argyrolobium speciosum Eckl. & Zeyh.
A1	Argyrolobium stipulaceum Eckl. & Zeyh.
A1	Argyrolobium tomentosum (Andrews) Druce
A1	Argyrolobium tuberosum Eckl. & Zeyh.
A1	Argyrolobium wilmsii Harms
A1	Aspalathus chortophila Eckl. & Zeyh.
A1	Aspalathus simii Bolus
A1	Aspalathus spinosa L. subsp. spinosa
A1	Astragalus atropilosulus (Hochst.) Bunge subsp. burkeanus (Harv.) J.B.Gillett var. burkeanus
A1	Baphia racemosa (Hochst.) Baker
A1	Bauhinia galpinii N.E.Br.
A1	Bauhinia tomentosa L.
A1	Calpurnia aurea (Aiton) Benth. subsp. aurea
A1	Calpurnia sericea Harv.
A1	Calpurnia villosa Harv. var. intrusa (R.Br. ex Aiton f.) E.Mey.
A1	Canavalia virosa (Roxb.) Wight & Arn.
A1	Chamaecrista biensis (Steyaert) Lock
A1	Chamaecrista capensis (Thunb.) E.Mey. var. capensis
A1	Chamaecrista capensis (Thunb.) E.Mey. var. flavescens (Thunb.) E.Mey.
A1	Chamaecrista comosa E.Mey. var. comosa
A1	Chamaecrista mimosoides (L.) Greene
A1	Chamaecrista plumosa E.Mey. var. erecta (Schorn & Gordon-Gray) Lock
A1	Chamaecrista plumosa E.Mey. var. plumosa
A1	Chamaecrista stricta E.Mey.
A1	Crotalaria capensis Jacq.
A1	Crotalaria distans Benth. subsp. distans
A1	Crotalaria dura J.M.Wood & M.S.Evans subsp. dura
A1	Crotalaria globifera E.Mey.
A1	Crotalaria lanceolata E.Mey. subsp. lanceolata
A1	Crotalaria lotoides Benth.
A1	Crotalaria macrocarpa E.Mey. subsp. macrocarpa
A1	Crotalaria monteiroi Taub. ex Baker f. var. monteiroi
A1	Crotalaria natalensis Baker f.
A1	Crotalaria natalitia Meisn. var. natalitia
A1	Crotalaria obscura DC.
A1	Crotalaria pallida Aiton var. pallida
A1	Crotalaria recta Steud. ex A.Rich.
A1	Crotalaria virgulata Klotzsch subsp. grantiana (Harv.) Polhill
A1	Dalbergia armata E.Mey.
A1	Dalbergia multijuga E.Mey.
A1	Dalbergia obovata E.Mey.
A1	Desmodium dregeanum Benth.
A1	Desmodium repandum (Vahl) DC.
A1	Desmodium setigerum (E.Mey.) Benth. ex Harv.
A1	Dichilus reflexus (N.E.Br.) A.L.Schutte
A1	Dichrostachys cinerea (L.) Wight & Arn. subsp. africana Brenan & Brummitt var. africana
A1	Dipogon lignosus (L.) Verdc.
A1	Dolichos falciformis E.Mey.
A1	Dolichos linearis E.Mey.
A1	Dumasia villosa DC. var. villosa
A1	Elephantorrhiza elephantina (Burch.) Skeels
A1	Elephantorrhiza woodii E.Phillips var. woodii
A1	Entada wahlbergii Harv.
A1	Eriosema cordatum E.Mey.
A1	Eriosema cordatum E.Mey. x E. kraussianum Meisn.
A1	Eriosema cordatum E.Mey. x E. salignum E.Mey.
A1	Eriosema cordatum E.Mey. x E. squarrosum (Thunb.) Walp.
A1	Eriosema distinctum N.E.Br.
A1	Eriosema kraussianum Meisn.
A1	Eriosema kraussianum Meisn. x E. squarrosum (Thunb.) Walp. *
A1	Eriosema latifolium (Benth. ex Harv.) C.H.Stirt.
A1	Eriosema lucipetum C.H.Stirt.
A1	Eriosema populifolium Benth. ex Harv. subsp. capensis C.H.Stirt. & Gordon-Gray
A1	Eriosema populifolium Benth. ex Harv. subsp. populifolium *
A1	Eriosema preptum C.H.Stirt.
A1	Eriosema psoraleoides (Lam.) G.Don
A1	Eriosema rossii C.H.Stirt. *
A1	Eriosema salignum E.Mey.
A1	Eriosema salignum E.Mey. x E. cordatum E.Mey.
A1	Eriosema simulans C.H.Stirt.
A1	Eriosema squarrosum (Thunb.) Walp.
A1	Eriosema transvaalense C.H.Stirt.
A1	Eriosema umtamvunense C.H.Stirt.
A1	Eriosema zuluense C.H.Stirt.
A1	Erythrina humeana Spreng.
A1	Erythrina latissima E.Mey.
A1	Erythrina lysistemon Hutch.
A1	Erythrina zeyheri Harv.
A1	Faidherbia albida (Delile) A.Chev.
A1	Flemingia grahamiana Wight & Arn.
A1	Indigastrum argyraeum (Eckl. & Zeyh.) Schrire
A1	Indigastrum costatum (Guill. & Perr.) Schrire subsp. macrum (E.Mey.) Schrire
A1	Indigastrum fastigiatum (E.Mey.) Schrire
A1	Indigofera arrecta Hochst. ex A.Rich.
A1	Indigofera buchananii Burtt Davy
A1	Indigofera cryptantha Benth. ex Harv. var. cryptantha
A1	Indigofera cuneifolia Eckl. & Zeyh. var. cuneifolia
A1	Indigofera dimidiata Vogel ex Walp.
A1	Indigofera eriocarpa E.Mey.
A1	Indigofera foliosa E.Mey.
A1	Indigofera frondosa N.E.Br.
A1	Indigofera hedyantha Eckl. & Zeyh.
A1	Indigofera hilaris Eckl. & Zeyh. var. hilaris
A1	Indigofera hirsuta L. var. hirsuta
A1	Indigofera ionii Jarvie & C.H.Stirt.
A1	Indigofera jucunda Schrire
A1	Indigofera longibarbata Engl.
A1	Indigofera micrantha E.Mey.
A1	Indigofera natalensis Bolus
A1	Indigofera obscura N.E.Br.
A1	Indigofera ormocarpoides Baker
A1	Indigofera oxytropis Benth. ex Harv.
A1	Indigofera placida N.E.Br.
A1	Indigofera poliotes Eckl. & Zeyh.
A1	Indigofera rostrata Bolus
A1	Indigofera sanguinea N.E.Br.
A1	Indigofera sessilifolia DC.
A1	Indigofera setosa N.E.Br.
A1	Indigofera spicata Forssk. var. spicata
A1	Indigofera stricta L.f.
A1	Indigofera tenuissima E.Mey.
A1	Indigofera torulosa E.Mey. var. torulosa
A1	Indigofera tristis E.Mey.
A1	Indigofera tristoides N.E.Br.
A1	Indigofera vicioides Jaub. & Spach var. vicioides
A1	Indigofera williamsonii (Harv.) N.E.Br.
A1	Indigofera woodii Bolus var. laxa Bolus *
A1	Indigofera woodii Bolus var. woodii
A1	Indigofera zeyheri Spreng. ex Eckl. & Zeyh.
A1	Kotschya parvifolia (Burtt Davy) Verdc.
A1	Lablab purpureus (L.) Sweet subsp. uncinatus Verdc.
A1	Leobordea carinata (E.Mey.) B.-E van Wyk & Boatwr.
A1	Leobordea corymbosa (E.Mey.) B.-E van Wyk & Boatwr.
A1	Leobordea decumbens (Thunb.) B.-E.van Wyk & Boatwr. subsp. rehmannii (Dummer) B.-E.van Wyk
A1	Leobordea divaricata Eckl. & Zeyh.
A1	Leobordea eriantha (Benth.) B.-E van Wyk & Boatwr.
A1	Leobordea foliosa (Bolus) B.-E van Wyk & Boatwr.
A1	Leobordea grandis (Dummer & Jenn.) & B.-E van Wyk & Boatwr.
A1	Leobordea mucronata (Conrath) B.-E van Wyk & Boatwr.
A1	Leobordea pulchra (Dummer) B.-E van Wyk & Boatwr.
A1	Lessertia depressa Harv.
A1	Lessertia harveyana L.Bolus
A1	Lessertia perennans (Jacq.) DC. var. perennans
A1	Lessertia perennans (Jacq.) DC. var. polystachya (Harv.) L.Bolus
A1	Lessertia perennans (Jacq.) DC. var. sericea L.Bolus
A1	Lessertia stricta L.Bolus
A1	Listia heterophylla E. Mey
A1	Lotononis amajubica (Burtt Davy) B.-E.van Wyk
A1	Lotononis carnosa (Eckl. & Zeyh.) Benth. subsp. carnosa
A1	Lotononis dichiloides Sond. *
A1	Lotononis glabrescens (Dummer) B.-E.van Wyk *
A1	Lotononis laxa Eckl. & Zeyh.
A1	Lotononis lotononoides (Scott-Elliot) B.-E.van Wyk
A1	Lotononis pottiae Burtt Davy
A1	Lotononis pulchella (E.Mey.) B.-E.van Wyk
A1	Lotononis viminea (E.Mey.) B.-E.van Wyk
A1	Lotus discolor E.Mey. subsp. discolor
A1	Macrotyloma axillare (E.Mey.) Verdc. var. axillare
A1	Macrotyloma maranguense (Taub.) Verdc.
A1	Melolobium alpinum Eckl. & Zeyh.
A1	Melolobium calycinum Benth.
A1	Millettia grandis (E.Mey.) Skeels
A1	Mundulea sericea (Willd.) A.Chev. subsp. sericea
A1	Neonotonia wightii (Wight. ex Arn.) J.A.Lackey
A1	Newtonia hildebrandtii (Vatke) Torre var. hildebrandtii
A1	Ophrestia oblongifolia (E.Mey.) H.M.L.Forbes var. oblongifolia
A1	Ophrestia oblongifolia (E.Mey.) H.M.L.Forbes var. velutinosa H.M.L.Forbes
A1	Ormocarpum trichocarpum (Taub.) Engl.
A1	Otholobium caffrum (Eckl. & Zeyh.) C.H.Stirt.
A1	Otholobium nigricans C.H.Stirt.
A1	Otholobium polyphyllum (Eckl. & Zeyh.) C.H.Stirt.
A1	Otholobium polystictum (Benth. ex Harv.) C.H.Stirt.
A1	Otholobium wilmsii (Harms) C.H.Stirt.
A1	Pearsonia aristata (Schinz) Dummer
A1	Pearsonia grandifolia (Bolus) Polhill subsp. grandifolia
A1	Pearsonia grandifolia (Bolus) Polhill subsp. latibracteolata (Dummer) Polhill
A1	Pearsonia sessilifolia (Harv.) Dummer subsp. filifolia (Bolus) Polhill
A1	Pearsonia sessilifolia (Harv.) Dummer subsp. marginata (Schinz) Polhill
A1	Pearsonia sessilifolia (Harv.) Dummer subsp. sessilifolia
A1	Pearsonia sessilifolia (Harv.) Dummer subsp. swaziensis (Bolus) Polhill
A1	Pomaria sandersonii (Harv.) B.B.Simpson & G.P.Lewis
A1	Pseudarthria hookeri Wight & Arn. var. hookeri
A1	Psoralea abbottii C.H.Stirt.
A1	Psoralea arborea Sims
A1	Psoralea glabra E.Mey.
A1	Psoralea pinnata L. var. pinnata
A1	Rhynchosia adenodes Eckl. & Zeyh.
A1	Rhynchosia albissima Gand.
A1	Rhynchosia caribaea (Jacq.) DC.
A1	Rhynchosia cooperi (Harv. ex Baker f.) Burtt Davy
A1	Rhynchosia crassifolia Benth. ex Harv.
A1	Rhynchosia densiflora (Roth) DC. subsp. chrysadenia (Taub.) Verdc.
A1	Rhynchosia harmsiana Schltr. ex Zahlbr. var. harmsiana
A1	Rhynchosia hirsuta Eckl. & Zeyh.
A1	Rhynchosia minima (L.) DC. var. minima
A1	Rhynchosia minima (L.) DC. var. prostrata (Harv.) Meikle
A1	Rhynchosia nervosa Benth. ex Harv. var. nervosa
A1	Rhynchosia ovata J.M.Wood & M.S.Evans
A1	Rhynchosia pauciflora Bolus
A1	Rhynchosia pentheri Schltr. ex Zahlbr. var. hutchinsoniana Burtt Davy
A1	Rhynchosia pentheri Schltr. ex Zahlbr. var. pentheri
A1	Rhynchosia reptabunda N.E.Br.
A1	Rhynchosia sordida (E.Mey.) Schinz
A1	Rhynchosia totta (Thunb.) DC. var. totta
A1	Rhynchosia villosa (Meisn.) Druce
A1	Rhynchosia woodii Schinz
A1	Schotia brachypetala Sond.
A1	Senna italica Mill. subsp. arachoides (Burch.) Lock
A1	Senna petersiana (Bolle) Lock
A1	Smithia erubescens (E.Mey.) Baker f.
A1	Sphenostylis angustifolia Sond.
A1	Sphenostylis marginata E.Mey. subsp. marginata
A1	Stylosanthes fruticosa (Retz.) Alston
A1	Tephrosia albissima H.M.L.Forbes subsp. albissima
A1	Tephrosia bachmannii Harms
A1	Tephrosia capensis (Jacq.) Pers. var. capensis
A1	Tephrosia capensis (Jacq.) Pers. var. hirsuta Harv.
A1	Tephrosia cordata Hutch. & Burtt Davy
A1	Tephrosia elongata E.Mey. var. elongata
A1	Tephrosia grandiflora (Aiton) Pers.
A1	Tephrosia inandensis H.M.L.Forbes
A1	Tephrosia kraussiana Meisn.
A1	Tephrosia longipes Meisn. subsp. longipes var. longipes
A1	Tephrosia macropoda (E.Mey.) Harv. var. diffusa (E.Mey.) Schrire
A1	Tephrosia macropoda (E.Mey.) Harv. var. macropoda
A1	Tephrosia multijuga R.G.N.Young
A1	Tephrosia natalensis H.M.L.Forbes subsp. natalensis
A1	Tephrosia natalensis H.M.L.Forbes subsp. pseudocapitata (H.M.L.Forbes) Schrire
A1	Tephrosia polystachya E.Mey. var. hirta Harv.
A1	Tephrosia polystachya E.Mey. var. latifolia Harv.
A1	Tephrosia polystachya E.Mey. var. polystachya
A1	Tephrosia purpurea (L.) Pers. subsp. leptostachya (DC.) Brummitt var. leptostachya
A1	Tephrosia semiglabra Sond.
A1	Tephrosia shiluwanensis Schinz
A1	Tephrosia vogelii Hook.f.
A1	Teramnus labialis (L.f.) Spreng. subsp. labialis
A1	Trifolium africanum Ser. var. africanum
A1	Trifolium burchellianum Ser. subsp. burchellianum
A1	Trifolium burchellianum Ser. subsp. johnstonii (Oliv.) Cufod. ex J.B.Gillett *
A1	Vigna frutescens A.Rich. subsp. frutescens var. frutescens
A1	Vigna marina (Burm.) Merr.
A1	Vigna oblongifolia A.Rich. var. oblongifolia
A1	Vigna schlechteri Harms
A1	Vigna unguiculata (L.) Walp. subsp. dekindtiana (Harms) Verdc. var. huillensis (Welw. ex Baker) B.J.Pienaar
A1	Vigna unguiculata (L.) Walp. subsp. protracta (E.Mey.) B.J.Pienaar
A1	Vigna unguiculata (L.) Walp. subsp. stenophylla (Harv.) Maréchal, Mascherpa & Stainier
A1	Vigna unguiculata (L.) Walp. subsp. unguiculata var. unguiculata
A1	Vigna vexillata (L.) A.Rich. var. angustifolia (Schumach. & Thonn.) Baker
A1	Vigna vexillata (L.) A.Rich. var. davyi (Bolus) B.J.Pienaar
A1	Vigna vexillata (L.) A.Rich. var. vexillata
A1	Zornia capensis Pers. subsp. capensis
A1	Zornia linearis E.Mey.
A1	Zornia milneana Mohlenbr.
A2	Abrus laevigatus E.Mey.
A2	Acacia caffra (Thunb.) Willd.
A2	Acacia karroo Hayne
A2	Acacia nilotica (L.) Willd. ex Delile subsp. kraussiana (Benth.) Brenan
A2	Acacia robusta Burch. subsp. robusta
A2	Acacia senegal (L.) Willd. var. leiorhachis Brenan
A2	Acacia tortilis (Forssk.) Hayne subsp. heteracantha (Burch.) Brenan
A2	Adenopodia spicata (E.Mey.) C.Presl
A2	Alysicarpus rugosus (Willd.) DC. subsp. perennirufus J.Léonard
A2	Argyrolobium amplexicaule (E.Mey.) Dummer
A2	Argyrolobium baptisioides (E.Mey.) Walp.
A2	Argyrolobium barbatum Walp.
A2	Argyrolobium candicans Eckl. & Zeyh.
A2	Argyrolobium collinum Eckl. & Zeyh.
A2	Argyrolobium harveyanum Oliv.
A2	Argyrolobium humile E.Phillips
A2	Argyrolobium lotoides Harv.
A2	Argyrolobium lunare (L.) Druce subsp. sericeum (Thunb.) T.J.Edwards
A2	Argyrolobium molle Eckl. & Zeyh.
A2	Argyrolobium pauciflorum Eckl. & Zeyh.
A2	Argyrolobium polyphyllum Eckl. & Zeyh.
A2	Argyrolobium pumilum Eckl. & Zeyh.
A2	Argyrolobium rotundifolium T.J.Edwards
A2	Argyrolobium rupestre (E.Mey.) Walp. subsp. rupestre
A2	Argyrolobium sankeyi Harms
A2	Argyrolobium speciosum Eckl. & Zeyh.
A2	Argyrolobium stipulaceum Eckl. & Zeyh.
A2	Argyrolobium tomentosum (Andrews) Druce
A2	Argyrolobium tuberosum Eckl. & Zeyh.
A2	Aspalathus argyrophanes R.Dahlgren
A2	Aspalathus asparagoides L.f. subsp. rubro-fusca (Eckl. & Zeyh.) R.Dahlgren
A2	Aspalathus biflora E.Mey. subsp. biflora
A2	Aspalathus chortophila Eckl. & Zeyh.
A2	Aspalathus ciliaris L.
A2	Aspalathus cinerascens E.Mey.
A2	Aspalathus corrudifolia P.J.Bergius
A2	Aspalathus divaricata Thunb. subsp. divaricata
A2	Aspalathus frankenioides DC.
A2	Aspalathus hispida Thunb. subsp. hispida
A2	Aspalathus intermedia Eckl. & Zeyh.
A2	Aspalathus katbergensis (R.Dahlgren) R.Dahlgren
A2	Aspalathus kougaensis (Garab. ex R.Dahlgren) R.Dahlgren
A2	Aspalathus lactea Thunb. subsp. lactea
A2	Aspalathus laricifolia P.J.Bergius subsp. laricifolia
A2	Aspalathus marginalis Eckl. & Zeyh.
A2	Aspalathus rugosa Thunb.
A2	Aspalathus setacea Eckl. & Zeyh.
A2	Aspalathus spicata Thunb.
A2	Aspalathus spinosa L. subsp. spinosa
A2	Aspalathus subtingens Eckl. & Zeyh.
A2	Aspalathus teres Eckl. & Zeyh. subsp. teres
A2	Aspalathus uniflora L.
A2	Bauhinia bowkeri Harv.
A2	Bauhinia natalensis Oliv. ex Hook.
A2	Bauhinia tomentosa L.
A2	Calobota psiloloba (E.Mey.) Boatwr. & B.-E.van Wyk
A2	Calpurnia aurea (Aiton) Benth. subsp. aurea
A2	Calpurnia floribunda Harv. *
A2	Calpurnia glabrata Brummitt
A2	Calpurnia sericea Harv.
A2	Calpurnia woodii Schinz
A2	Canavalia rosea (Sw.) DC.
A2	Chamaecrista biensis (Steyaert) Lock
A2	Chamaecrista capensis (Thunb.) E.Mey. var. capensis
A2	Chamaecrista capensis (Thunb.) E.Mey. var. flavescens (Thunb.) E.Mey.
A2	Chamaecrista comosa E.Mey. var. capricornia (Steyaert) Lock
A2	Chamaecrista mimosoides (L.) Greene
A2	Chamaecrista plumosa E.Mey. var. plumosa
A2	Chamaecrista stricta E.Mey.
A2	Crotalaria capensis Jacq.
A2	Crotalaria distans Benth. subsp. distans
A2	Crotalaria natalensis Baker f.
A2	Crotalaria obscura DC.
A2	Crotalaria virgulata Klotzsch subsp. grantiana (Harv.) Polhill
A2	Dalbergia multijuga E.Mey.
A2	Dalbergia obovata E.Mey.
A2	Decorsea galpinii (Burtt Davy) Verdc.
A2	Desmodium repandum (Vahl) DC.
A2	Dipogon lignosus (L.) Verdc.
A2	Dolichos angustifolius Eckl. & Zeyh.
A2	Dolichos decumbens Thunb.
A2	Dolichos falciformis E.Mey.
A2	Dolichos hastaeformis E.Mey.
A2	Dolichos linearis E.Mey.
A2	Dolichos sericeus E.Mey. subsp. sericeus
A2	Dumasia villosa DC. var. villosa
A2	Elephantorrhiza elephantina (Burch.) Skeels
A2	Eriosema acuminatum (Eckl. & Zeyh.) C.H.Stirt.
A2	Eriosema cordatum E.Mey.
A2	Eriosema distinctum N.E.Br.
A2	Eriosema kraussianum Meisn.
A2	Eriosema populifolium Benth. ex Harv. subsp. capensis C.H.Stirt. & Gordon-Gray
A2	Eriosema salignum E.Mey.
A2	Eriosema squarrosum (Thunb.) Walp.
A2	Erythrina acanthocarpa E.Mey.
A2	Erythrina caffra Thunb.
A2	Erythrina humeana Spreng.
A2	Erythrina latissima E.Mey.
A2	Erythrina lysistemon Hutch.
A2	Erythrina zeyheri Harv.
A2	Galactia tenuiflora (Willd.) Wight & Arn. var. villosa (Wight & Arn.) Benth.
A2	Indigastrum argyraeum (Eckl. & Zeyh.) Schrire
A2	Indigastrum costatum (Guill. & Perr.) Schrire subsp. macrum (E.Mey.) Schrire
A2	Indigastrum fastigiatum (E.Mey.) Schrire
A2	Indigastrum parviflorum (B.Heyne ex Wight & Arn.) Schrire subsp. parviflorum var. parviflorum
A2	Indigofera alpina Eckl. & Zeyh.
A2	Indigofera candicans Aiton
A2	Indigofera cuneifolia Eckl. & Zeyh. var. cuneifolia
A2	Indigofera denudata L.f.
A2	Indigofera dimidiata Vogel ex Walp.
A2	Indigofera disticha Eckl. & Zeyh.
A2	Indigofera elandsbergensis Phillipson *
A2	Indigofera foliosa E.Mey.
A2	Indigofera glaucescens Eckl. & Zeyh.
A2	Indigofera hedyantha Eckl. & Zeyh.
A2	Indigofera heterophylla Thunb.
A2	Indigofera hilaris Eckl. & Zeyh. var. hilaris
A2	Indigofera humifusa Eckl. & Zeyh.
A2	Indigofera ionii Jarvie & C.H.Stirt.
A2	Indigofera jucunda Schrire
A2	Indigofera leptocarpa Eckl. & Zeyh.
A2	Indigofera longibarbata Engl.
A2	Indigofera mollis Eckl. & Zeyh.
A2	Indigofera monostachya Eckl. & Zeyh.
A2	Indigofera obscura N.E.Br.
A2	Indigofera ovina Harv.
A2	Indigofera poliotes Eckl. & Zeyh.
A2	Indigofera porrecta Eckl. & Zeyh. var. porrecta
A2	Indigofera rostrata Bolus
A2	Indigofera sessilifolia DC.
A2	Indigofera stricta L.f.
A2	Indigofera tenuissima E.Mey.
A2	Indigofera torulosa E.Mey. var. torulosa
A2	Indigofera trifolioides Baker f.
A2	Indigofera verrucosa Eckl. & Zeyh.
A2	Indigofera woodii Bolus var. woodii
A2	Indigofera zeyheri Spreng. ex Eckl. & Zeyh.
A2	Lablab purpureus (L.) Sweet subsp. uncinatus Verdc.
A2	Leobordea corymbosa (E.Mey.) B.-E van Wyk & Boatwr.
A2	Leobordea decumbens (Thunb.) B.-E.van Wyk & Boatwr. subsp. decumbens
A2	Leobordea divaricata Eckl. & Zeyh.
A2	Leobordea foliosa (Bolus) B.-E van Wyk & Boatwr.
A2	Leobordea mucronata (Conrath) B.-E van Wyk & Boatwr.
A2	Lessertia annularis Burch.
A2	Lessertia brachystachya DC.
A2	Lessertia depressa Harv.
A2	Lessertia flexuosa E.Mey.
A2	Lessertia harveyana L.Bolus
A2	Lessertia pauciflora Harv. var. pauciflora
A2	Lessertia perennans (Jacq.) DC. var. perennans
A2	Lessertia physodes Eckl. & Zeyh.
A2	Lessertia stenoloba E.Mey.
A2	Listia heterophylla E. Mey
A2	Lotononis alpina (Eckl. & Zeyh.) B.-E.van Wyk subsp. multiflora (Eckl. & Zeyh.) B.-E.van Wyk
A2	Lotononis caerulescens (E.Mey.) B.-E.van Wyk
A2	Lotononis carnosa (Eckl. & Zeyh.) Benth. subsp. carnosa
A2	Lotononis carnosa (Eckl. & Zeyh.) Benth. subsp. condensata (Harv.) B.-E.van Wyk *
A2	Lotononis divaricata (Eckl. & Zeyh.) Benth.
A2	Lotononis glabra (Thunb.) D.Dietr.
A2	Lotononis holosericea (E.Mey.) B.-E.van Wyk *
A2	Lotononis laxa Eckl. & Zeyh.
A2	Lotononis lotononoides (Scott-Elliot) B.-E.van Wyk
A2	Lotononis pulchella (E.Mey.) B.-E.van Wyk
A2	Lotononis stricta (Eckl. & Zeyh.) B.-E.van Wyk
A2	Lotononis tenella (E.Mey.) Eckl. & Zeyh.
A2	Lotononis trichodes (E.Mey.) B.-E.van Wyk *
A2	Lotononis viminea (E.Mey.) B.-E.van Wyk
A2	Lotus discolor E.Mey. subsp. discolor
A2	Macrotyloma axillare (E.Mey.) Verdc. var. axillare
A2	Melolobium alpinum Eckl. & Zeyh.
A2	Melolobium candicans (E.Mey.) Eckl. & Zeyh.
A2	Melolobium microphyllum (L.f.) Eckl. & Zeyh.
A2	Otholobium bracteolatum (Eckl. & Zeyh.) C.H.Stirt.
A2	Otholobium caffrum (Eckl. & Zeyh.) C.H.Stirt.
A2	Otholobium candicans (Eckl. & Zeyh.) C.H.Stirt.
A2	Otholobium fumeum C.H.Stirt.
A2	Otholobium polyphyllum (Eckl. & Zeyh.) C.H.Stirt.
A2	Otholobium polystictum (Benth. ex Harv.) C.H.Stirt.
A2	Otholobium stachyerum (Eckl. & Zeyh.) C.H.Stirt.
A2	Otholobium virgatum (Burm.f.) C.H.Stirt.
A2	Podalyria burchellii DC.
A2	Podalyria buxifolia (Retz.) Willd.
A2	Podalyria myrtillifolia (Retz.) Willd.
A2	Pomaria sandersonii (Harv.) B.B.Simpson & G.P.Lewis
A2	Psoralea angustifolia Jacq.
A2	Psoralea arborea Sims
A2	Psoralea ensifolia (Houtt.) Merr.
A2	Psoralea glabra E.Mey.
A2	Psoralea monophylla (L.) C.H.Stirt.
A2	Psoralea oligophylla Eckl. & Zeyh.
A2	Psoralea pinnata L. var. pinnata
A2	Psoralea plauta C.H.Stirt.
A2	Psoralea repens L.
A2	Rafnia elliptica Thunb.
A2	Rhynchosia adenodes Eckl. & Zeyh.
A2	Rhynchosia argentea (Thunb.) Harv.
A2	Rhynchosia calvescens Meikle
A2	Rhynchosia capensis (Burm.f.) Schinz
A2	Rhynchosia caribaea (Jacq.) DC.
A2	Rhynchosia ciliata (Thunb.) Schinz
A2	Rhynchosia cooperi (Harv. ex Baker f.) Burtt Davy
A2	Rhynchosia crassifolia Benth. ex Harv.
A2	Rhynchosia harmsiana Schltr. ex Zahlbr. var. burchellii Burtt Davy
A2	Rhynchosia harmsiana Schltr. ex Zahlbr. var. harmsiana
A2	Rhynchosia harveyi Eckl. & Zeyh.
A2	Rhynchosia hirsuta Eckl. & Zeyh.
A2	Rhynchosia minima (L.) DC. var. minima
A2	Rhynchosia minima (L.) DC. var. prostrata (Harv.) Meikle
A2	Rhynchosia nervosa Benth. ex Harv. var. nervosa
A2	Rhynchosia peglerae Baker f.
A2	Rhynchosia pentheri Schltr. ex Zahlbr. var. pentheri
A2	Rhynchosia reptabunda N.E.Br.
A2	Rhynchosia sordida (E.Mey.) Schinz
A2	Rhynchosia totta (Thunb.) DC. var. totta
A2	Rhynchosia venulosa (Hiern) K.Schum.
A2	Schotia afra (L.) Thunb. var. afra
A2	Schotia afra (L.) Thunb. var. angustifolia (E.Mey.) Harv.
A2	Schotia brachypetala Sond.
A2	Schotia capitata Bolle
A2	Schotia latifolia Jacq.
A2	Schotia latifolia Jacq. x S. afra (L.) Thunb. form B
A2	Sutherlandia microphylla Burch. ex DC.
A2	Sutherlandia montana E.Phillips & R.A.Dyer
A2	Tephrosia capensis (Jacq.) Pers. var. acutifolia E.Mey.
A2	Tephrosia capensis (Jacq.) Pers. var. capensis
A2	Tephrosia capensis (Jacq.) Pers. var. hirsuta Harv.
A2	Tephrosia capensis (Jacq.) Pers. var. longipetiolata H.M.L.Forbes
A2	Tephrosia cordata Hutch. & Burtt Davy
A2	Tephrosia grandiflora (Aiton) Pers.
A2	Tephrosia kraussiana Meisn.
A2	Tephrosia macropoda (E.Mey.) Harv. var. macropoda
A2	Tephrosia marginella H.M.L.Forbes
A2	Tephrosia multijuga R.G.N.Young
A2	Tephrosia polystachya E.Mey. var. longidens H.M.L.Forbes *
A2	Tephrosia polystachya E.Mey. var. polystachya
A2	Tephrosia semiglabra Sond.
A2	Tephrosia shiluwanensis Schinz
A2	Teramnus labialis (L.f.) Spreng. subsp. labialis
A2	Trifolium africanum Ser. var. africanum
A2	Trifolium burchellianum Ser. subsp. burchellianum
A2	Umtiza listeriana Sim
A2	Vigna luteola (Jacq.) Benth. var. luteola
A2	Vigna unguiculata (L.) Walp. subsp. protracta (E.Mey.) B.J.Pienaar
A2	Vigna unguiculata (L.) Walp. subsp. stenophylla (Harv.) Maréchal, Mascherpa & Stainier
A2	Vigna unguiculata (L.) Walp. subsp. unguiculata var. unguiculata
A2	Vigna vexillata (L.) A.Rich. var. angustifolia (Schumach. & Thonn.) Baker
A2	Vigna vexillata (L.) A.Rich. var. vexillata
A2	Zornia capensis Pers. subsp. capensis
A2	Zornia linearis E.Mey.
A2	Zornia milneana Mohlenbr.
A3	Abrus laevigatus E.Mey.
A3	Acacia ataxacantha DC.
A3	Acacia borleae Burtt Davy
A3	Acacia brevispica Harms subsp. dregeana (Benth.) Brenan
A3	Acacia burkei Benth.
A3	Acacia caffra (Thunb.) Willd.
A3	Acacia erioloba E.Mey.
A3	Acacia erubescens Welw. ex Oliv.
A3	Acacia galpinii Burtt Davy
A3	Acacia gerrardii Benth. subsp. gerrardii var. gerrardii
A3	Acacia hebeclada DC. subsp. hebeclada
A3	Acacia hereroensis Engl.
A3	Acacia karroo Hayne
A3	Acacia luederitzii Engl. var. retinens (Sim) J.H.Ross & Brenan
A3	Acacia robusta Burch. subsp. robusta
A3	Acacia sieberiana DC. var. woodii (Burtt Davy) Keay & Brenan
A3	Acacia tortilis (Forssk.) Hayne subsp. heteracantha (Burch.) Brenan
A3	Aeschynomene nodulosa (Baker) Baker f. var. nodulosa
A3	Aeschynomene rehmannii Schinz var. leptobotrya (Harms ex Baker f.) J.B.Gillett
A3	Alysicarpus zeyheri Harv.
A3	Argyrolobium harveyanum Oliv.
A3	Argyrolobium lotoides Harv.
A3	Argyrolobium megarrhizum Bolus
A3	Argyrolobium molle Eckl. & Zeyh.
A3	Argyrolobium pauciflorum Eckl. & Zeyh.
A3	Argyrolobium rupestre (E.Mey.) Walp. subsp. rupestre
A3	Argyrolobium speciosum Eckl. & Zeyh.
A3	Argyrolobium transvaalense Schinz
A3	Argyrolobium tuberosum Eckl. & Zeyh.
A3	Argyrolobium velutinum Eckl. & Zeyh.
A3	Astragalus atropilosulus (Hochst.) Bunge subsp. burkeanus (Harv.) J.B.Gillett var. burkeanus
A3	Bauhinia petersiana Bolle subsp. macrantha (Oliv.) Brummitt & J.H.Ross
A3	Burkea africana Hook.
A3	Calpurnia aurea (Aiton) Benth. subsp. aurea
A3	Calpurnia glabrata Brummitt
A3	Calpurnia sericea Harv.
A3	Calpurnia villosa Harv. var. intrusa (R.Br. ex Aiton f.) E.Mey.
A3	Chamaecrista absus (L.) H.S.Irwin & Barneby
A3	Chamaecrista biensis (Steyaert) Lock
A3	Chamaecrista capensis (Thunb.) E.Mey. var. capensis
A3	Chamaecrista capensis (Thunb.) E.Mey. var. flavescens (Thunb.) E.Mey.
A3	Chamaecrista comosa E.Mey. var. capricornia (Steyaert) Lock
A3	Chamaecrista comosa E.Mey. var. comosa
A3	Chamaecrista mimosoides (L.) Greene
A3	Chamaecrista stricta E.Mey.
A3	Crotalaria brachycarpa (Benth.) Burtt Davy ex I.Verd.
A3	Crotalaria burkeana Benth.
A3	Crotalaria distans Benth. subsp. distans
A3	Crotalaria globifera E.Mey.
A3	Crotalaria lotoides Benth.
A3	Crotalaria monteiroi Taub. ex Baker f. var. galpinii Burtt Davy ex I.Verd.
A3	Crotalaria monteiroi Taub. ex Baker f. var. monteiroi
A3	Crotalaria sphaerocarpa Perr. ex DC. subsp. sphaerocarpa
A3	Crotalaria virgulata Klotzsch subsp. grantiana (Harv.) Polhill
A3	Cullen tomentosum (Thunb.) J.W.Grimes
A3	Desmodium gangeticum (L.) DC.
A3	Dichilus gracilis Eckl. & Zeyh.
A3	Dichilus lebeckioides DC.
A3	Dichilus pilosus Conrath ex Schinz
A3	Dichilus strictus E.Mey.
A3	Dolichos angustifolius Eckl. & Zeyh.
A3	Dolichos falciformis E.Mey.
A3	Dolichos linearis E.Mey.
A3	Dolichos trilobus L. subsp. transvaalicus Verdc.
A3	Elephantorrhiza burkei Benth.
A3	Elephantorrhiza elephantina (Burch.) Skeels
A3	Elephantorrhiza obliqua Burtt Davy var. glabra E.Phillips
A3	Elephantorrhiza woodii E.Phillips var. woodii
A3	Eriosema burkei Benth. ex Harv. var. burkei
A3	Eriosema cordatum E.Mey.
A3	Eriosema ellipticifolium Schinz
A3	Eriosema gunniae C.H.Stirt.
A3	Eriosema kraussianum Meisn.
A3	Eriosema lucipetum C.H.Stirt.
A3	Eriosema nutans Schinz
A3	Eriosema pauciflorum Klotzsch var. pauciflorum
A3	Eriosema psoraleoides (Lam.) G.Don
A3	Eriosema salignum E.Mey.
A3	Eriosema simulans C.H.Stirt.
A3	Eriosema squarrosum (Thunb.) Walp.
A3	Erythrina humeana Spreng.
A3	Erythrina lysistemon Hutch.
A3	Erythrina zeyheri Harv.
A3	Indigastrum burkeanum (Benth. ex Harv.) Schrire
A3	Indigastrum costatum (Guill. & Perr.) Schrire subsp. macrum (E.Mey.) Schrire
A3	Indigastrum fastigiatum (E.Mey.) Schrire
A3	Indigastrum parviflorum (B.Heyne ex Wight & Arn.) Schrire subsp. parviflorum var. parviflorum
A3	Indigofera alternans DC. var. alternans
A3	Indigofera arrecta Hochst. ex A.Rich.
A3	Indigofera atrata N.E.Br.
A3	Indigofera charlieriana Schinz var. charlieriana
A3	Indigofera comosa N.E.Br.
A3	Indigofera confusa Prain & Baker f.
A3	Indigofera cryptantha Benth. ex Harv. var. cryptantha
A3	Indigofera daleoides Benth. ex Harv. var. daleoides
A3	Indigofera dimidiata Vogel ex Walp.
A3	Indigofera egens N.E.Br.
A3	Indigofera evansiana Burtt Davy
A3	Indigofera filipes Benth. ex Harv.
A3	Indigofera frondosa N.E.Br.
A3	Indigofera hedyantha Eckl. & Zeyh.
A3	Indigofera heterotricha DC.
A3	Indigofera hilaris Eckl. & Zeyh. var. hilaris
A3	Indigofera holubii N.E.Br.
A3	Indigofera hybrida N.E.Br.
A3	Indigofera longibarbata Engl.
A3	Indigofera melanadenia Benth. ex Harv.
A3	Indigofera mollicoma N.E.Br.
A3	Indigofera nebrowniana J.B.Gillett
A3	Indigofera obscura N.E.Br.
A3	Indigofera oxalidea Welw. ex Baker
A3	Indigofera oxytropis Benth. ex Harv.
A3	Indigofera pongolana N.E.Br.
A3	Indigofera rhytidocarpa Benth. ex Harv. subsp. rhytidocarpa
A3	Indigofera rostrata Bolus
A3	Indigofera sanguinea N.E.Br.
A3	Indigofera schinzii N.E.Br.
A3	Indigofera setiflora Baker
A3	Indigofera sordida Benth. ex Harv.
A3	Indigofera spicata Forssk. var. spicata
A3	Indigofera torulosa E.Mey. var. angustiloba (Baker f.) J.B.Gillett
A3	Indigofera torulosa E.Mey. var. torulosa
A3	Indigofera tristoides N.E.Br.
A3	Indigofera vicioides Jaub. & Spach var. rogersii (R.E.Fr.) J.B.Gillett
A3	Indigofera zeyheri Spreng. ex Eckl. & Zeyh.
A3	Lablab purpureus (L.) Sweet subsp. uncinatus Verdc.
A3	Leobordea adpressa (N.E.Br.) B.-E van Wyk & Boatwr. subsp. adpressa
A3	Leobordea arida (Dummer) B.-E van Wyk & Boatwr.
A3	Leobordea carinata (E.Mey.) B.-E van Wyk & Boatwr.
A3	Leobordea corymbosa (E.Mey.) B.-E van Wyk & Boatwr.
A3	Leobordea difformis (B.-E.van Wyk) B.-E van Wyk & Boatwr. *
A3	Leobordea divaricata Eckl. & Zeyh.
A3	Leobordea eriantha (Benth.) B.-E van Wyk & Boatwr.
A3	Leobordea foliosa (Bolus) B.-E van Wyk & Boatwr.
A3	Leobordea hirsuta (Schinz) B.-E van Wyk & Boatwr.
A3	Leobordea mucronata (Conrath) B.-E van Wyk & Boatwr.
A3	Leobordea pulchra (Dummer) B.-E van Wyk & Boatwr.
A3	Lessertia affinis Burtt Davy
A3	Lessertia annularis Burch.
A3	Lessertia depressa Harv.
A3	Lessertia pauciflora Harv. var. pauciflora
A3	Lessertia perennans (Jacq.) DC. var. perennans
A3	Lessertia prostata DC.
A3	Lessertia stenoloba E.Mey.
A3	Lessertia stricta L.Bolus
A3	Lessertia thodei L.Bolus
A3	Lessertia tomentosa DC.
A3	Listia bainesii (Bak.) B.-E van Wyk & Boatwr.
A3	Listia heterophylla E. Mey
A3	Listia solitudinis (Dummer) B.-E van Wyk & Boatwr.
A3	Listia subulata (B.-E.van Wyk) B.-E van Wyk & Boatwr.
A3	Lotononis amajubica (Burtt Davy) B.-E.van Wyk
A3	Lotononis burchellii Benth.
A3	Lotononis divaricata (Eckl. & Zeyh.) Benth.
A3	Lotononis laxa Eckl. & Zeyh.
A3	Lotononis macrosepala Conrath
A3	Lotononis pottiae Burtt Davy
A3	Lotononis sparsiflora (E.Mey.) B.-E.van Wyk
A3	Lotus discolor E.Mey. subsp. discolor
A3	Macrotyloma axillare (E.Mey.) Verdc. var. axillare
A3	Melolobium alpinum Eckl. & Zeyh.
A3	Melolobium calycinum Benth.
A3	Melolobium candicans (E.Mey.) Eckl. & Zeyh.
A3	Melolobium microphyllum (L.f.) Eckl. & Zeyh.
A3	Melolobium obcordatum Harv.
A3	Melolobium subspicatum Conrath
A3	Melolobium wilmsii Harms
A3	Microcharis galpinii N.E.Br.
A3	Mundulea sericea (Willd.) A.Chev. subsp. sericea
A3	Neonotonia wightii (Wight. ex Arn.) J.A.Lackey
A3	Neorautanenia ficifolia (Benth. ex Harv.) C.A.Sm.
A3	Ophrestia oblongifolia (E.Mey.) H.M.L.Forbes var. oblongifolia
A3	Ormocarpum kirkii S.Moore
A3	Ormocarpum trichocarpum (Taub.) Engl.
A3	Otholobium nigricans C.H.Stirt.
A3	Otholobium polystictum (Benth. ex Harv.) C.H.Stirt.
A3	Otholobium wilmsii (Harms) C.H.Stirt.
A3	Pearsonia aristata (Schinz) Dummer
A3	Pearsonia bracteata (Benth.) Polhill
A3	Pearsonia cajanifolia (Harv.) Polhill subsp. cajanifolia
A3	Pearsonia cajanifolia (Harv.) Polhill subsp. cryptantha (Baker) Polhill
A3	Pearsonia grandifolia (Bolus) Polhill subsp. latibracteolata (Dummer) Polhill
A3	Pearsonia sessilifolia (Harv.) Dummer subsp. filifolia (Bolus) Polhill
A3	Pearsonia sessilifolia (Harv.) Dummer subsp. sessilifolia
A3	Pearsonia uniflora (Kensit) Polhill
A3	Peltophorum africanum Sond.
A3	Pseudarthria hookeri Wight & Arn. var. hookeri
A3	Psoralea pinnata L. var. pinnata
A3	Pterocarpus rotundifolius (Sond.) Druce subsp. rotundifolius
A3	Requienia pseudosphaerosperma (Schinz) Brummitt
A3	Rhynchosia adenodes Eckl. & Zeyh.
A3	Rhynchosia albissima Gand.
A3	Rhynchosia atropurpurea Germish.
A3	Rhynchosia caribaea (Jacq.) DC.
A3	Rhynchosia confusa Burtt Davy
A3	Rhynchosia cooperi (Harv. ex Baker f.) Burtt Davy
A3	Rhynchosia crassifolia Benth. ex Harv.
A3	Rhynchosia densiflora (Roth) DC. subsp. chrysadenia (Taub.) Verdc.
A3	Rhynchosia hirsuta Eckl. & Zeyh.
A3	Rhynchosia holosericea Schinz
A3	Rhynchosia minima (L.) DC. var. minima
A3	Rhynchosia minima (L.) DC. var. prostrata (Harv.) Meikle
A3	Rhynchosia monophylla Schltr.
A3	Rhynchosia nervosa Benth. ex Harv. var. nervosa
A3	Rhynchosia nitens Benth. ex Harv.
A3	Rhynchosia pauciflora Bolus
A3	Rhynchosia pentheri Schltr. ex Zahlbr. var. pentheri
A3	Rhynchosia reptabunda N.E.Br.
A3	Rhynchosia sordida (E.Mey.) Schinz
A3	Rhynchosia totta (Thunb.) DC. var. totta
A3	Rhynchosia venulosa (Hiern) K.Schum.
A3	Rhynchosia woodii Schinz
A3	Schotia brachypetala Sond.
A3	Senna italica Mill. subsp. arachoides (Burch.) Lock
A3	Sesbania transvaalensis J.B.Gillett
A3	Smithia erubescens (E.Mey.) Baker f.
A3	Sphenostylis angustifolia Sond.
A3	Stylosanthes fruticosa (Retz.) Alston
A3	Sutherlandia frutescens (L.) R.Br.
A3	Sutherlandia microphylla Burch. ex DC.
A3	Tephrosia acaciifolia Baker
A3	Tephrosia burchellii Burtt Davy
A3	Tephrosia capensis (Jacq.) Pers. var. acutifolia E.Mey.
A3	Tephrosia capensis (Jacq.) Pers. var. angustifolia E.Mey.
A3	Tephrosia capensis (Jacq.) Pers. var. capensis
A3	Tephrosia elongata E.Mey. var. elongata
A3	Tephrosia glomeruliflora Meisn. subsp. meisneri (Hutch. & Burtt Davy) Schrire
A3	Tephrosia grandiflora (Aiton) Pers.
A3	Tephrosia longipes Meisn. subsp. longipes var. longipes
A3	Tephrosia lupinifolia DC.
A3	Tephrosia macropoda (E.Mey.) Harv. var. macropoda
A3	Tephrosia multijuga R.G.N.Young
A3	Tephrosia natalensis H.M.L.Forbes subsp. natalensis
A3	Tephrosia polystachya E.Mey. var. polystachya
A3	Tephrosia purpurea (L.) Pers. subsp. leptostachya (DC.) Brummitt var. leptostachya
A3	Tephrosia retusa Burtt Davy
A3	Tephrosia semiglabra Sond.
A3	Tephrosia shiluwanensis Schinz
A3	Tephrosia villosa (L.) Pers. subsp. ehrenbergiana (Schweinf.) Brummitt var. ehrenbergiana
A3	Trifolium africanum Ser. var. africanum
A3	Trifolium africanum Ser. var. lydenburgense J.B.Gillett
A3	Trigonella anguina Delile
A3	Tylosema esculentum (Burch.) A.Schreib.
A3	Tylosema fassoglensis (Schweinf.) Torre & Hillc.
A3	Vigna frutescens A.Rich. subsp. frutescens var. frutescens
A3	Vigna oblongifolia A.Rich. var. oblongifolia
A3	Vigna schlechteri Harms
A3	Vigna unguiculata (L.) Walp. subsp. protracta (E.Mey.) B.J.Pienaar
A3	Vigna unguiculata (L.) Walp. subsp. stenophylla (Harv.) Maréchal, Mascherpa & Stainier
A3	Vigna unguiculata (L.) Walp. subsp. unguiculata var. unguiculata
A3	Vigna vexillata (L.) A.Rich. var. vexillata
A3	Wiborgiella mucronata (Benth.) Boatwr. & B.-E.van Wyk
A3	Zornia capensis Pers. subsp. capensis
A3	Zornia linearis E.Mey.
A3	Zornia milneana Mohlenbr.
A4	Acacia brevispica Harms subsp. dregeana (Benth.) Brenan
A4	Acacia karroo Hayne
A4	Acacia nilotica (L.) Willd. ex Delile subsp. kraussiana (Benth.) Brenan
A4	Acacia robusta Burch. subsp. robusta
A4	Acacia sieberiana DC. var. woodii (Burtt Davy) Keay & Brenan
A4	Aeschynomene nyassana Taub.
A4	Aeschynomene rehmannii Schinz var. leptobotrya (Harms ex Baker f.) J.B.Gillett
A4	Aeschynomene rehmannii Schinz var. rehmannii
A4	Argyrolobium amplexicaule (E.Mey.) Dummer
A4	Argyrolobium campicola Harms
A4	Argyrolobium candicans Eckl. & Zeyh.
A4	Argyrolobium collinum Eckl. & Zeyh.
A4	Argyrolobium harveyanum Oliv.
A4	Argyrolobium humile E.Phillips
A4	Argyrolobium lotoides Harv.
A4	Argyrolobium marginatum Bolus
A4	Argyrolobium molle Eckl. & Zeyh.
A4	Argyrolobium nigrescens Dummer
A4	Argyrolobium pauciflorum Eckl. & Zeyh.
A4	Argyrolobium pseudotuberosum T.J.Edwards
A4	Argyrolobium rupestre (E.Mey.) Walp. subsp. rupestre
A4	Argyrolobium sankeyi Harms
A4	Argyrolobium sericosemium Harms
A4	Argyrolobium speciosum Eckl. & Zeyh.
A4	Argyrolobium stipulaceum Eckl. & Zeyh.
A4	Argyrolobium tomentosum (Andrews) Druce
A4	Argyrolobium tuberosum Eckl. & Zeyh.
A4	Argyrolobium wilmsii Harms
A4	Aspalathus acicularis E.Mey. subsp. acicularis
A4	Aspalathus callosa L.
A4	Aspalathus chortophila Eckl. & Zeyh.
A4	Aspalathus katbergensis (R.Dahlgren) R.Dahlgren
A4	Aspalathus spinosa L. subsp. spinosa
A4	Bauhinia natalensis Oliv. ex Hook.
A4	Calpurnia aurea (Aiton) Benth. subsp. aurea
A4	Calpurnia capensis (Burm.f.) Druce *
A4	Calpurnia glabrata Brummitt
A4	Calpurnia intrusa (R.Br.in W.T.Aiton) E.Mey. *
A4	Calpurnia reflexa A.J.Beaumont
A4	Calpurnia sericea Harv.
A4	Calpurnia villosa Harv. var. intrusa (R.Br. ex Aiton f.) E.Mey.
A4	Calpurnia woodii Schinz
A4	Chamaecrista biensis (Steyaert) Lock
A4	Chamaecrista capensis (Thunb.) E.Mey. var. capensis
A4	Chamaecrista mimosoides (L.) Greene
A4	Crotalaria brachycarpa (Benth.) Burtt Davy ex I.Verd.
A4	Crotalaria capensis Jacq.
A4	Crotalaria distans Benth. subsp. distans
A4	Crotalaria excisa (Thunb.) Baker f. subsp. excisa
A4	Crotalaria globifera E.Mey.
A4	Crotalaria lanceolata E.Mey. subsp. lanceolata
A4	Crotalaria monophylla Germish. *
A4	Crotalaria obscura DC.
A4	Crotalaria virgulata Klotzsch subsp. grantiana (Harv.) Polhill
A4	Cullen tomentosum (Thunb.) J.W.Grimes
A4	Desmodium repandum (Vahl) DC.
A4	Dichilus gracilis Eckl. & Zeyh.
A4	Dichilus lebeckioides DC.
A4	Dichilus pilosus Conrath ex Schinz
A4	Dichilus reflexus (N.E.Br.) A.L.Schutte
A4	Dichilus strictus E.Mey.
A4	Dichrostachys cinerea (L.) Wight & Arn. subsp. africana Brenan & Brummitt var. africana
A4	Dipogon lignosus (L.) Verdc.
A4	Dolichos angustifolius Eckl. & Zeyh.
A4	Dolichos falciformis E.Mey.
A4	Dolichos linearis E.Mey.
A4	Dolichos pratensis (E.Mey.) Taub.
A4	Dumasia villosa DC. var. villosa
A4	Elephantorrhiza elephantina (Burch.) Skeels
A4	Eriosema cordatum E.Mey.
A4	Eriosema distinctum N.E.Br.
A4	Eriosema ellipticifolium Schinz
A4	Eriosema kraussianum Meisn.
A4	Eriosema lucipetum C.H.Stirt.
A4	Eriosema parviflorum E.Mey. subsp. parviflorum
A4	Eriosema salignum E.Mey.
A4	Eriosema salignum E.Mey. x E. cordatum E.Mey.
A4	Eriosema simulans C.H.Stirt.
A4	Eriosema squarrosum (Thunb.) Walp.
A4	Eriosema superpositum C.H.Stirt.
A4	Erythrina humeana Spreng.
A4	Erythrina zeyheri Harv.
A4	Indigastrum argyraeum (Eckl. & Zeyh.) Schrire
A4	Indigastrum burkeanum (Benth. ex Harv.) Schrire
A4	Indigastrum fastigiatum (E.Mey.) Schrire
A4	Indigofera angustata E.Mey.
A4	Indigofera atrata N.E.Br.
A4	Indigofera buchananii Burtt Davy
A4	Indigofera burchellii DC.
A4	Indigofera comosa N.E.Br.
A4	Indigofera cryptantha Benth. ex Harv. var. cryptantha
A4	Indigofera cuneifolia Eckl. & Zeyh. var. cuneifolia
A4	Indigofera dimidiata Vogel ex Walp.
A4	Indigofera dregeana E.Mey.
A4	Indigofera evansiana Burtt Davy
A4	Indigofera evansii Schltr.
A4	Indigofera foliosa E.Mey.
A4	Indigofera frondosa N.E.Br.
A4	Indigofera hedyantha Eckl. & Zeyh.
A4	Indigofera heterotricha DC.
A4	Indigofera hilaris Eckl. & Zeyh. var. hilaris
A4	Indigofera krookii Schltr. ex Zahlbr.
A4	Indigofera longibarbata Engl.
A4	Indigofera melanadenia Benth. ex Harv.
A4	Indigofera nigromontana Eckl. & Zeyh.
A4	Indigofera oxalidea Welw. ex Baker
A4	Indigofera placida N.E.Br.
A4	Indigofera pseudoevansii Hilliard & B.L.Burtt *
A4	Indigofera rostrata Bolus
A4	Indigofera sanguinea N.E.Br.
A4	Indigofera sessilifolia DC.
A4	Indigofera swaziensis Bolus var. swaziensis
A4	Indigofera torulosa E.Mey. var. torulosa
A4	Indigofera tristis E.Mey.
A4	Indigofera tristoides N.E.Br.
A4	Indigofera verrucosa Eckl. & Zeyh.
A4	Indigofera woodii Bolus var. woodii
A4	Indigofera zeyheri Spreng. ex Eckl. & Zeyh.
A4	Lablab purpureus (L.) Sweet subsp. uncinatus Verdc.
A4	Leobordea adpressa (N.E.Br.) B.-E van Wyk & Boatwr. subsp. adpressa
A4	Leobordea arida (Dummer) B.-E van Wyk & Boatwr.
A4	Leobordea carinata (E.Mey.) B.-E van Wyk & Boatwr.
A4	Leobordea corymbosa (E.Mey.) B.-E van Wyk & Boatwr.
A4	Leobordea decumbens (Thunb.) B.-E.van Wyk & Boatwr. subsp. rehmannii (Dummer) B.-E.van Wyk
A4	Leobordea divaricata Eckl. & Zeyh.
A4	Leobordea eriantha (Benth.) B.-E van Wyk & Boatwr.
A4	Leobordea foliosa (Bolus) B.-E van Wyk & Boatwr.
A4	Leobordea hirsuta (Schinz) B.-E van Wyk & Boatwr.
A4	Leobordea lanceolata (E.Mey.) B.-E van Wyk & Boatwr.
A4	Leobordea mucronata (Conrath) B.-E van Wyk & Boatwr.
A4	Leobordea platycarpa (Viv.) B.-E van Wyk & Boatwr.
A4	Leobordea procumbens (Bolus) B.-E van Wyk & Boatwr.
A4	Leobordea pulchra (Dummer) B.-E van Wyk & Boatwr.
A4	Lessertia affinis Burtt Davy
A4	Lessertia capitata E.Mey.
A4	Lessertia depressa Harv.
A4	Lessertia dykei L.Bolus *
A4	Lessertia flexuosa E.Mey.
A4	Lessertia glabricaulis L.Bolus *
A4	Lessertia harveyana L.Bolus
A4	Lessertia herbacea (L.) Druce
A4	Lessertia margaritacea E.Mey.
A4	Lessertia pauciflora Harv. var. pauciflora
A4	Lessertia perennans (Jacq.) DC. var. perennans
A4	Lessertia perennans (Jacq.) DC. var. polystachya (Harv.) L.Bolus
A4	Lessertia perennans (Jacq.) DC. var. sericea L.Bolus
A4	Lessertia stipulata Baker f. *
A4	Lessertia stricta L.Bolus
A4	Lessertia thodei L.Bolus
A4	Listia heterophylla E. Mey
A4	Lotononis amajubica (Burtt Davy) B.-E.van Wyk
A4	Lotononis burchellii Benth.
A4	Lotononis caerulescens (E.Mey.) B.-E.van Wyk
A4	Lotononis curtii Harms
A4	Lotononis divaricata (Eckl. & Zeyh.) Benth.
A4	Lotononis eriocarpa (E.Mey.) B.-E.van Wyk
A4	Lotononis evansiana Burtt Davy *
A4	Lotononis galpinii Dummer
A4	Lotononis jacottetii (Schinz) B.-E.van Wyk
A4	Lotononis laxa Eckl. & Zeyh.
A4	Lotononis lotononoides (Scott-Elliot) B.-E.van Wyk
A4	Lotononis macrosepala Conrath
A4	Lotononis maculata Dummer *
A4	Lotononis maximiliani Schltr. ex De Wild.
A4	Lotononis minor Dummer & Jenn.
A4	Lotononis parviflora (P.J.Bergius) D.Dietr.
A4	Lotononis pulchella (E.Mey.) B.-E.van Wyk
A4	Lotononis sericophylla Benth.
A4	Lotononis sparsiflora (E.Mey.) B.-E.van Wyk
A4	Lotononis stricta (Eckl. & Zeyh.) B.-E.van Wyk
A4	Lotononis tenella (E.Mey.) Eckl. & Zeyh.
A4	Lotononis virgata B.-E.van Wyk *
A4	Lotus discolor E.Mey. subsp. discolor
A4	Macrotyloma axillare (E.Mey.) Verdc. var. axillare
A4	Melolobium aethiopicum (L.) Druce
A4	Melolobium alpinum Eckl. & Zeyh.
A4	Melolobium calycinum Benth.
A4	Melolobium candicans (E.Mey.) Eckl. & Zeyh.
A4	Melolobium canescens Benth.
A4	Melolobium exudans Harv.
A4	Melolobium microphyllum (L.f.) Eckl. & Zeyh.
A4	Melolobium obcordatum Harv.
A4	Melolobium wilmsii Harms
A4	Mundulea sericea (Willd.) A.Chev. subsp. sericea
A4	Otholobium caffrum (Eckl. & Zeyh.) C.H.Stirt.
A4	Otholobium foliosum (Oliv.) C.H.Stirt. subsp. gazense (Baker f.) Verdc.
A4	Otholobium fumeum C.H.Stirt.
A4	Otholobium nigricans C.H.Stirt.
A4	Otholobium polyphyllum (Eckl. & Zeyh.) C.H.Stirt.
A4	Otholobium polystictum (Benth. ex Harv.) C.H.Stirt.
A4	Otholobium spicatum (L.) C.H.Stirt.
A4	Otholobium wilmsii (Harms) C.H.Stirt.
A4	Pearsonia cajanifolia (Harv.) Polhill subsp. cryptantha (Baker) Polhill
A4	Pearsonia grandifolia (Bolus) Polhill subsp. grandifolia
A4	Pearsonia grandifolia (Bolus) Polhill subsp. latibracteolata (Dummer) Polhill
A4	Pearsonia hirsuta Germish.
A4	Pearsonia sessilifolia (Harv.) Dummer subsp. filifolia (Bolus) Polhill
A4	Pearsonia sessilifolia (Harv.) Dummer subsp. marginata (Schinz) Polhill
A4	Polhillia connata (Harv.) C.H.Stirt.
A4	Pomaria sandersonii (Harv.) B.B.Simpson & G.P.Lewis
A4	Pseudarthria hookeri Wight & Arn. var. hookeri
A4	Psoralea arborea Sims
A4	Psoralea glabra E.Mey.
A4	Psoralea oligophylla Eckl. & Zeyh.
A4	Rhynchosia adenodes Eckl. & Zeyh.
A4	Rhynchosia atropurpurea Germish.
A4	Rhynchosia caribaea (Jacq.) DC.
A4	Rhynchosia cooperi (Harv. ex Baker f.) Burtt Davy
A4	Rhynchosia dieterlenae Baker f. *
A4	Rhynchosia harmsiana Schltr. ex Zahlbr. var. harmsiana
A4	Rhynchosia hirsuta Eckl. & Zeyh.
A4	Rhynchosia nervosa Benth. ex Harv. var. nervosa
A4	Rhynchosia pauciflora Bolus
A4	Rhynchosia pentheri Schltr. ex Zahlbr. var. pentheri
A4	Rhynchosia reptabunda N.E.Br.
A4	Rhynchosia stenodon Baker f.
A4	Rhynchosia totta (Thunb.) DC. var. totta
A4	Smithia erubescens (E.Mey.) Baker f.
A4	Sutherlandia frutescens (L.) R.Br.
A4	Sutherlandia microphylla Burch. ex DC.
A4	Sutherlandia montana E.Phillips & R.A.Dyer
A4	Tephrosia capensis (Jacq.) Pers. var. acutifolia E.Mey.
A4	Tephrosia capensis (Jacq.) Pers. var. angustifolia E.Mey.
A4	Tephrosia capensis (Jacq.) Pers. var. capensis
A4	Tephrosia cordata Hutch. & Burtt Davy
A4	Tephrosia elongata E.Mey. var. elongata
A4	Tephrosia glomeruliflora Meisn. subsp. meisneri (Hutch. & Burtt Davy) Schrire
A4	Tephrosia grandiflora (Aiton) Pers.
A4	Tephrosia macropoda (E.Mey.) Harv. var. diffusa (E.Mey.) Schrire
A4	Tephrosia macropoda (E.Mey.) Harv. var. macropoda
A4	Tephrosia marginella H.M.L.Forbes
A4	Tephrosia multijuga R.G.N.Young
A4	Tephrosia natalensis H.M.L.Forbes subsp. natalensis
A4	Tephrosia natalensis H.M.L.Forbes subsp. pseudocapitata (H.M.L.Forbes) Schrire
A4	Tephrosia polystachya E.Mey. var. hirta Harv.
A4	Tephrosia polystachya E.Mey. var. latifolia Harv.
A4	Tephrosia polystachya E.Mey. var. polystachya
A4	Tephrosia purpurea (L.) Pers. subsp. leptostachya (DC.) Brummitt var. leptostachya
A4	Tephrosia semiglabra Sond.
A4	Tephrosia shiluwanensis Schinz
A4	Tephrosia subulata Hutch. & Burtt Davy
A4	Trifolium africanum Ser. var. africanum
A4	Trifolium africanum Ser. var. lydenburgense J.B.Gillett
A4	Trifolium burchellianum Ser. subsp. burchellianum
A4	Vigna schlechteri Harms
A4	Vigna unguiculata (L.) Walp. subsp. unguiculata var. unguiculata
A4	Vigna vexillata (L.) A.Rich. var. angustifolia (Schumach. & Thonn.) Baker
A4	Vigna vexillata (L.) A.Rich. var. vexillata
A4	Wiborgiella mucronata (Benth.) Boatwr. & B.-E.van Wyk
A4	Zornia capensis Pers. subsp. capensis
A5	Abrus laevigatus E.Mey.
A5	Abrus precatorius L. subsp. africanus Verdc.
A5	Acacia ataxacantha DC.
A5	Acacia borleae Burtt Davy
A5	Acacia brevispica Harms subsp. dregeana (Benth.) Brenan
A5	Acacia burkei Benth.
A5	Acacia caffra (Thunb.) Willd.
A5	Acacia davyi N.E.Br.
A5	Acacia gerrardii Benth. subsp. gerrardii var. gerrardii
A5	Acacia karroo Hayne
A5	Acacia kosiensis P.P.Swartz *
A5	Acacia kraussiana Meisn. ex Benth.
A5	Acacia luederitzii Engl. var. retinens (Sim) J.H.Ross & Brenan
A5	Acacia natalitia E.Mey.
A5	Acacia nigrescens Oliv.
A5	Acacia nilotica (L.) Willd. ex Delile subsp. kraussiana (Benth.) Brenan
A5	Acacia robusta Burch. subsp. clavigera (E.Mey.) Brenan
A5	Acacia robusta Burch. subsp. robusta
A5	Acacia schweinfurthii Brenan & Exell var. schweinfurthii
A5	Acacia senegal (L.) Willd. var. leiorhachis Brenan
A5	Acacia senegal (L.) Willd. var. rostrata Brenan
A5	Acacia sieberiana DC. var. woodii (Burtt Davy) Keay & Brenan
A5	Acacia tortilis (Forssk.) Hayne subsp. heteracantha (Burch.) Brenan
A5	Acacia xanthophloea Benth.
A5	Adenopodia spicata (E.Mey.) C.Presl
A5	Aeschynomene micrantha DC.
A5	Aeschynomene uniflora E.Mey. var. uniflora
A5	Albizia adianthifolia (Schumach.) W.Wight var. adianthifolia
A5	Albizia anthelmintica (A.Rich.) Brongn.
A5	Albizia forbesii Benth.
A5	Albizia petersiana (Bolle) Oliv. subsp. evansii (Burtt Davy) Brenan
A5	Albizia suluensis Gerstner *
A5	Albizia versicolor Welw. ex Oliv.
A5	Alysicarpus glumaceus (Vahl) DC. subsp. glumaceus var. glumaceus
A5	Alysicarpus rugosus (Willd.) DC. subsp. perennirufus J.Léonard
A5	Alysicarpus rugosus (Willd.) DC. subsp. rugosus
A5	Alysicarpus vaginalis (L.) DC. var. vaginalis
A5	Argyrolobium amplexicaule (E.Mey.) Dummer
A5	Argyrolobium ascendens Walp.
A5	Argyrolobium baptisioides (E.Mey.) Walp.
A5	Argyrolobium harveyanum Oliv.
A5	Argyrolobium humile E.Phillips
A5	Argyrolobium longifolium (Meisn.) Walp.
A5	Argyrolobium marginatum Bolus
A5	Argyrolobium molle Eckl. & Zeyh.
A5	Argyrolobium pauciflorum Eckl. & Zeyh.
A5	Argyrolobium pseudotuberosum T.J.Edwards
A5	Argyrolobium rotundifolium T.J.Edwards
A5	Argyrolobium rupestre (E.Mey.) Walp. subsp. rupestre
A5	Argyrolobium stipulaceum Eckl. & Zeyh.
A5	Argyrolobium tomentosum (Andrews) Druce
A5	Argyrolobium tuberosum Eckl. & Zeyh.
A5	Argyrolobium wilmsii Harms
A5	Aspalathus chortophila Eckl. & Zeyh.
A5	Aspalathus gerrardii Bolus
A5	Aspalathus kougaensis (Garab. ex R.Dahlgren) R.Dahlgren
A5	Aspalathus laricifolia P.J.Bergius subsp. laricifolia
A5	Aspalathus rubens Thunb.
A5	Aspalathus setacea Eckl. & Zeyh.
A5	Aspalathus spinosa L. subsp. spinosa
A5	Baphia racemosa (Hochst.) Baker
A5	Bauhinia galpinii N.E.Br.
A5	Bauhinia natalensis Oliv. ex Hook.
A5	Bauhinia tomentosa L.
A5	Bolusanthus speciosus (Bolus) Harms
A5	Caesalpinia bonduc (L.) Roxb. *
A5	Calpurnia aurea (Aiton) Benth. subsp. aurea
A5	Calpurnia sericea Harv.
A5	Canavalia bonariensis Lindl.
A5	Canavalia rosea (Sw.) DC.
A5	Canavalia virosa (Roxb.) Wight & Arn.
A5	Chamaecrista capensis (Thunb.) E.Mey. var. flavescens (Thunb.) E.Mey.
A5	Chamaecrista comosa E.Mey. var. comosa
A5	Chamaecrista mimosoides (L.) Greene
A5	Chamaecrista plumosa E.Mey. var. erecta (Schorn & Gordon-Gray) Lock
A5	Chamaecrista plumosa E.Mey. var. plumosa
A5	Chamaecrista plumosa E.Mey. x C. mimosoides (L.) Greene *
A5	Chamaecrista stricta E.Mey.
A5	Cordyla africana Lour.
A5	Craibia zimmermannii (Harms) Dunn
A5	Crotalaria argyraea Welw. ex Baker *
A5	Crotalaria capensis Jacq.
A5	Crotalaria dura J.M.Wood & M.S.Evans subsp. dura
A5	Crotalaria globifera E.Mey.
A5	Crotalaria laburnifolia L. subsp. australis (Baker f.) Polhill
A5	Crotalaria lanceolata E.Mey. subsp. lanceolata
A5	Crotalaria macrocarpa E.Mey. subsp. macrocarpa
A5	Crotalaria monteiroi Taub. ex Baker f. var. galpinii Burtt Davy ex I.Verd.
A5	Crotalaria monteiroi Taub. ex Baker f. var. monteiroi
A5	Crotalaria natalensis Baker f.
A5	Crotalaria natalitia Meisn. var. natalitia
A5	Crotalaria obscura DC.
A5	Crotalaria pallida Aiton var. pallida
A5	Crotalaria vasculosa Wall. ex Benth.
A5	Crotalaria virgulata Klotzsch subsp. grantiana (Harv.) Polhill
A5	Cullen tomentosum (Thunb.) J.W.Grimes
A5	Dalbergia armata E.Mey.
A5	Dalbergia melanoxylon Guill. & Perr.
A5	Dalbergia multijuga E.Mey.
A5	Dalbergia nitidula Baker
A5	Dalbergia obovata E.Mey.
A5	Desmodium adscendens (Sw.) DC. var. robustum B.G.Schub.
A5	Desmodium dregeanum Benth.
A5	Desmodium gangeticum (L.) DC.
A5	Desmodium repandum (Vahl) DC.
A5	Desmodium salicifolium (Poir.) DC. var. salicifolium
A5	Desmodium setigerum (E.Mey.) Benth. ex Harv.
A5	Dialium schlechteri Harms
A5	Dichilus gracilis Eckl. & Zeyh.
A5	Dichilus lebeckioides DC.
A5	Dichilus reflexus (N.E.Br.) A.L.Schutte
A5	Dichilus strictus E.Mey.
A5	Dichrostachys cinerea (L.) Wight & Arn. subsp. africana Brenan & Brummitt var. africana
A5	Dichrostachys cinerea (L.) Wight & Arn. subsp. nyassana (Taub.) Brenan
A5	Dipogon lignosus (L.) Verdc.
A5	Dolichos falciformis E.Mey.
A5	Dolichos junodii (Harms) Verdc.
A5	Dolichos peglerae L.Bolus
A5	Dolichos sericeus E.Mey. subsp. sericeus
A5	Dolichos trilobus L. subsp. transvaalicus Verdc.
A5	Dumasia villosa DC. var. villosa
A5	Elephantorrhiza elephantina (Burch.) Skeels
A5	Elephantorrhiza woodii E.Phillips var. woodii
A5	Entada rheedii Spreng.
A5	Entada wahlbergii Harv.
A5	Eriosema acuminatum (Eckl. & Zeyh.) C.H.Stirt.
A5	Eriosema cordatum E.Mey.
A5	Eriosema cordatum E.Mey. x E. kraussianum Meisn.
A5	Eriosema cordatum E.Mey. x E. preptum C.H.Stirt. *
A5	Eriosema cordatum E.Mey. x E. salignum E.Mey.
A5	Eriosema cordatum E.Mey. x E. squarrosum (Thunb.) Walp.
A5	Eriosema distinctum N.E.Br.
A5	Eriosema dregei E.Mey.
A5	Eriosema durnfordensis C.H.Stirt. *
A5	Eriosema ellipticifolium Schinz
A5	Eriosema kraussianum Meisn.
A5	Eriosema latifolium (Benth. ex Harv.) C.H.Stirt.
A5	Eriosema lucipetum C.H.Stirt.
A5	Eriosema luteopetalum C.H.Stirt. *
A5	Eriosema parviflorum E.Mey. subsp. parviflorum
A5	Eriosema populifolium Benth. ex Harv. subsp. capensis C.H.Stirt. & Gordon-Gray
A5	Eriosema preptum C.H.Stirt.
A5	Eriosema psoraleoides (Lam.) G.Don
A5	Eriosema psoraleoides (Lam.) G.Don x E. salignum E.Mey. *
A5	Eriosema salignum E.Mey.
A5	Eriosema salignum E.Mey. x E. cordatum E.Mey.
A5	Eriosema salignum E.Mey. x E. kraussianum Meisn. *
A5	Eriosema simulans C.H.Stirt.
A5	Eriosema squarrosum (Thunb.) Walp.
A5	Eriosema squarrosum (Thunb.) Walp. x E. cordatum E.Mey. *
A5	Eriosema streyi C.H.Stirt. *
A5	Eriosema superpositum C.H.Stirt.
A5	Eriosema umtamvunense C.H.Stirt.
A5	Eriosema zuluense C.H.Stirt.
A5	Erythrina caffra Thunb.
A5	Erythrina humeana Spreng.
A5	Erythrina latissima E.Mey.
A5	Erythrina lysistemon Hutch.
A5	Erythrina x coddii Barneby & Krukoff *
A5	Erythrina x dyeri Hennessy
A5	Erythrina x johnsoniae Hennessy *
A5	Erythrophleum lasianthum Corbishley
A5	Flemingia grahamiana Wight & Arn.
A5	Galactia tenuiflora (Willd.) Wight & Arn. var. villosa (Wight & Arn.) Benth.
A5	Indigastrum costatum (Guill. & Perr.) Schrire subsp. macrum (E.Mey.) Schrire
A5	Indigastrum fastigiatum (E.Mey.) Schrire
A5	Indigastrum parviflorum (B.Heyne ex Wight & Arn.) Schrire subsp. parviflorum var. parviflorum
A5	Indigofera arrecta Hochst. ex A.Rich.
A5	Indigofera charlieriana Schinz var. charlieriana
A5	Indigofera colutea (Burm.f.) Merr. var. colutea
A5	Indigofera comosa N.E.Br.
A5	Indigofera crebra N.E.Br.
A5	Indigofera cryptantha Benth. ex Harv. var. occidentalis Baker f.
A5	Indigofera daleoides Benth. ex Harv. var. daleoides
A5	Indigofera delagoaensis Baker f. ex J.B.Gillett
A5	Indigofera dimidiata Vogel ex Walp.
A5	Indigofera dregeana E.Mey.
A5	Indigofera eriocarpa E.Mey.
A5	Indigofera foliosa E.Mey.
A5	Indigofera grata E.Mey. *
A5	Indigofera hedyantha Eckl. & Zeyh.
A5	Indigofera hendecaphylla Jacq.
A5	Indigofera hilaris Eckl. & Zeyh. var. hilaris
A5	Indigofera inhambanensis Klotzsch
A5	Indigofera jucunda Schrire
A5	Indigofera laxeracemosa Baker f.
A5	Indigofera longibarbata Engl.
A5	Indigofera melanadenia Benth. ex Harv.
A5	Indigofera micrantha E.Mey.
A5	Indigofera natalensis Bolus
A5	Indigofera neglecta N.E.Br. *
A5	Indigofera oxytropis Benth. ex Harv.
A5	Indigofera rostrata Bolus
A5	Indigofera rubroglandulosa Germish. *
A5	Indigofera sanguinea N.E.Br.
A5	Indigofera schimperi Jaub. & Spach var. schimperi
A5	Indigofera schinzii N.E.Br.
A5	Indigofera setosa N.E.Br.
A5	Indigofera sordida Benth. ex Harv.
A5	Indigofera spicata Forssk. var. spicata
A5	Indigofera stricta L.f.
A5	Indigofera swaziensis Bolus var. swaziensis
A5	Indigofera tenuissima E.Mey.
A5	Indigofera tristis E.Mey.
A5	Indigofera tristoides N.E.Br.
A5	Indigofera trita L.f. subsp. subulata (Vahl ex Poir.) Ali
A5	Indigofera velutina E.Mey.
A5	Indigofera vicioides Jaub. & Spach var. rogersii (R.E.Fr.) J.B.Gillett
A5	Indigofera vicioides Jaub. & Spach var. vicioides
A5	Indigofera williamsonii (Harv.) N.E.Br.
A5	Indigofera zeyheri Spreng. ex Eckl. & Zeyh.
A5	Lablab purpureus (L.) Sweet subsp. uncinatus Verdc.
A5	Leobordea carinata (E.Mey.) B.-E van Wyk & Boatwr.
A5	Leobordea corymbosa (E.Mey.) B.-E van Wyk & Boatwr.
A5	Leobordea decumbens (Thunb.) B.-E.van Wyk & Boatwr. subsp. decumbens
A5	Leobordea divaricata Eckl. & Zeyh.
A5	Leobordea eriantha (Benth.) B.-E van Wyk & Boatwr.
A5	Leobordea grandis (Dummer & Jenn.) & B.-E van Wyk & Boatwr.
A5	Leobordea mucronata (Conrath) B.-E van Wyk & Boatwr.
A5	Leobordea pulchra (Dummer) B.-E van Wyk & Boatwr.
A5	Lessertia brachystachya DC.
A5	Lessertia contracta M.Balkwill *
A5	Lessertia harveyana L.Bolus
A5	Lessertia macroflora M.Balkwill
A5	Lessertia perennans (Jacq.) DC. var. perennans
A5	Listia heterophylla E. Mey
A5	Listia solitudinis (Dummer) B.-E van Wyk & Boatwr.
A5	Lotononis alpina (Eckl. & Zeyh.) B.-E.van Wyk subsp. multiflora (Eckl. & Zeyh.) B.-E.van Wyk
A5	Lotononis bachmanniana Dummer *
A5	Lotononis eriocarpa (E.Mey.) B.-E.van Wyk
A5	Lotononis meyeri (C.Presl) B.-E.van Wyk
A5	Lotononis viminea (E.Mey.) B.-E.van Wyk
A5	Lotus discolor E.Mey. subsp. discolor
A5	Macrotyloma axillare (E.Mey.) Verdc. var. axillare
A5	Macrotyloma axillare (E.Mey.) Verdc. var. glabrum (E.Mey.) Verdc. *
A5	Macrotyloma maranguense (Taub.) Verdc.
A5	Millettia grandis (E.Mey.) Skeels
A5	Mucuna gigantea (Willd.) DC. subsp. gigantea
A5	Mundulea sericea (Willd.) A.Chev. subsp. sericea
A5	Neonotonia wightii (Wight. ex Arn.) J.A.Lackey
A5	Neptunia oleracea Lour.
A5	Newtonia hildebrandtii (Vatke) Torre var. hildebrandtii
A5	Ophrestia oblongifolia (E.Mey.) H.M.L.Forbes var. oblongifolia
A5	Ophrestia oblongifolia (E.Mey.) H.M.L.Forbes var. velutinosa H.M.L.Forbes
A5	Ormocarpum trichocarpum (Taub.) Engl.
A5	Otholobium nigricans C.H.Stirt.
A5	Otholobium polyphyllum (Eckl. & Zeyh.) C.H.Stirt.
A5	Otholobium polystictum (Benth. ex Harv.) C.H.Stirt.
A5	Otholobium wilmsii (Harms) C.H.Stirt.
A5	Pearsonia grandifolia (Bolus) Polhill subsp. latibracteolata (Dummer) Polhill
A5	Pearsonia sessilifolia (Harv.) Dummer subsp. filifolia (Bolus) Polhill
A5	Pearsonia sessilifolia (Harv.) Dummer subsp. marginata (Schinz) Polhill
A5	Peltophorum africanum Sond.
A5	Philenoptera sutherlandii (Harv.) Schrire
A5	Podalyria velutina Burch. ex Benth.
A5	Pseudarthria hookeri Wight & Arn. var. hookeri
A5	Psoralea affinis Eckl. & Zeyh.
A5	Psoralea arborea Sims
A5	Psoralea glabra E.Mey.
A5	Psoralea pinnata L. var. pinnata
A5	Pterocarpus angolensis DC.
A5	Pterocarpus rotundifolius (Sond.) Druce subsp. rotundifolius
A5	Ptycholobium biflorum (E.Mey.) Brummitt subsp. biflorum
A5	Rafnia elliptica Thunb.
A5	Requienia pseudosphaerosperma (Schinz) Brummitt
A5	Rhynchosia adenodes Eckl. & Zeyh.
A5	Rhynchosia albissima Gand.
A5	Rhynchosia calvescens Meikle
A5	Rhynchosia caribaea (Jacq.) DC.
A5	Rhynchosia confusa Burtt Davy
A5	Rhynchosia cooperi (Harv. ex Baker f.) Burtt Davy
A5	Rhynchosia crassifolia Benth. ex Harv.
A5	Rhynchosia harmsiana Schltr. ex Zahlbr. var. harmsiana
A5	Rhynchosia harveyi Eckl. & Zeyh.
A5	Rhynchosia hirsuta Eckl. & Zeyh.
A5	Rhynchosia minima (L.) DC. var. minima
A5	Rhynchosia minima (L.) DC. var. prostrata (Harv.) Meikle
A5	Rhynchosia nervosa Benth. ex Harv. var. nervosa
A5	Rhynchosia nitens Benth. ex Harv.
A5	Rhynchosia ovata J.M.Wood & M.S.Evans
A5	Rhynchosia pentheri Schltr. ex Zahlbr. var. pentheri
A5	Rhynchosia sordida (E.Mey.) Schinz
A5	Rhynchosia stenodon Baker f.
A5	Rhynchosia sublobata (Schumach.) Meikle
A5	Rhynchosia totta (Thunb.) DC. var. totta
A5	Rhynchosia venulosa (Hiern) K.Schum.
A5	Rhynchosia woodii Schinz
A5	Schotia brachypetala Sond.
A5	Schotia capitata Bolle
A5	Schotia latifolia Jacq.
A5	Senna italica Mill. subsp. arachoides (Burch.) Lock
A5	Senna petersiana (Bolle) Lock
A5	Sesbania macrantha Welw. ex E.Phillips & Hutch. var. levis J.B.Gillett
A5	Sesbania sesban (L.) Merr. subsp. sesban var. nubica Chiov.
A5	Sesbania sesban (L.) Merr. subsp. sesban var. sesban
A5	Smithia erubescens (E.Mey.) Baker f.
A5	Sophora inhambanensis Klotzsch
A5	Sphenostylis angustifolia Sond.
A5	Sphenostylis marginata E.Mey. subsp. marginata
A5	Stylosanthes fruticosa (Retz.) Alston
A5	Tephrosia acaciifolia Baker
A5	Tephrosia albissima H.M.L.Forbes subsp. albissima
A5	Tephrosia bachmannii Harms
A5	Tephrosia brummittii Schrire
A5	Tephrosia burchellii Burtt Davy
A5	Tephrosia capensis (Jacq.) Pers. var. capensis
A5	Tephrosia capensis (Jacq.) Pers. var. hirsuta Harv.
A5	Tephrosia elongata E.Mey. var. elongata
A5	Tephrosia forbesii Baker subsp. interior Brummitt
A5	Tephrosia glomeruliflora Meisn. subsp. glomeruliflora
A5	Tephrosia glomeruliflora Meisn. subsp. meisneri (Hutch. & Burtt Davy) Schrire
A5	Tephrosia gracilenta H.M.L.Forbes
A5	Tephrosia grandiflora (Aiton) Pers.
A5	Tephrosia inandensis H.M.L.Forbes
A5	Tephrosia kraussiana Meisn.
A5	Tephrosia linearis (Willd.) Pers.
A5	Tephrosia longipes Meisn. subsp. longipes var. longipes
A5	Tephrosia lupinifolia DC.
A5	Tephrosia macropoda (E.Mey.) Harv. var. diffusa (E.Mey.) Schrire
A5	Tephrosia macropoda (E.Mey.) Harv. var. macropoda
A5	Tephrosia multijuga R.G.N.Young
A5	Tephrosia natalensis H.M.L.Forbes subsp. natalensis
A5	Tephrosia noctiflora Bojer ex Baker
A5	Tephrosia polystachya E.Mey. var. hirta Harv.
A5	Tephrosia polystachya E.Mey. var. latifolia Harv.
A5	Tephrosia polystachya E.Mey. var. polystachya
A5	Tephrosia pondoensis (Codd) Schrire
A5	Tephrosia purpurea (L.) Pers. subsp. canescens (E.Mey.) Brummitt
A5	Tephrosia purpurea (L.) Pers. subsp. leptostachya (DC.) Brummitt var. leptostachya
A5	Tephrosia semiglabra Sond.
A5	Tephrosia shiluwanensis Schinz
A5	Tephrosia vogelii Hook.f.
A5	Teramnus labialis (L.f.) Spreng. subsp. labialis
A5	Trifolium africanum Ser. var. africanum
A5	Trifolium burchellianum Ser. subsp. burchellianum
A5	Vigna luteola (Jacq.) Benth. var. luteola
A5	Vigna marina (Burm.) Merr.
A5	Vigna oblongifolia A.Rich. var. oblongifolia
A5	Vigna schlechteri Harms
A5	Vigna unguiculata (L.) Walp. subsp. dekindtiana (Harms) Verdc. var. dekindtiana
A5	Vigna unguiculata (L.) Walp. subsp. dekindtiana (Harms) Verdc. var. huillensis (Welw. ex Baker) B.J.Pienaar
A5	Vigna unguiculata (L.) Walp. subsp. protracta (E.Mey.) B.J.Pienaar
A5	Vigna unguiculata (L.) Walp. subsp. stenophylla (Harv.) Maréchal, Mascherpa & Stainier
A5	Vigna unguiculata (L.) Walp. subsp. tenuis (E.Mey.) Maréchal, Mascherpa & Stainier var. ovata (E.Mey.) B.J.Pienaar
A5	Vigna unguiculata (L.) Walp. subsp. tenuis (E.Mey.) Maréchal, Mascherpa & Stainier var. tenuis *
A5	Vigna unguiculata (L.) Walp. subsp. unguiculata var. unguiculata
A5	Vigna vexillata (L.) A.Rich. var. angustifolia (Schumach. & Thonn.) Baker
A5	Vigna vexillata (L.) A.Rich. var. davyi (Bolus) B.J.Pienaar
A5	Vigna vexillata (L.) A.Rich. var. ovata (E.Mey.) B.J.Pienaar
A5	Vigna vexillata (L.) A.Rich. var. vexillata
A5	Zornia capensis Pers. subsp. capensis
A5	Zornia linearis E.Mey.
A5	Zornia milneana Mohlenbr.
B1	Acacia erioloba E.Mey.
B1	Acacia erioloba E.Mey. x A. haematoxylon Willd.
B1	Acacia haematoxylon Willd.
B1	Acacia hebeclada DC. subsp. hebeclada
B1	Acacia karroo Hayne
B1	Acacia luederitzii Engl. var. luederitzii
B1	Acacia mellifera (Vahl) Benth. subsp. detinens (Burch.) Brenan
B1	Adenolobus garipensis (E.Mey.) Torre & Hillc.
B1	Albizia tanganyicensis Baker f. subsp. tanganyicensis
B1	Amphithalea ericifolia (L.) Eckl. & Zeyh. subsp. erecta Granby
B1	Amphithalea ericifolia (L.) Eckl. & Zeyh. subsp. ericifolia
B1	Amphithalea obtusiloba (Granby) A.L.Schutte *
B1	Amphithalea tortilis (E.Mey.) Steud.
B1	Argyrolobium filiforme (Thunb.) Eckl. & Zeyh.
B1	Argyrolobium lunare (L.) Druce subsp. sericeum (Thunb.) T.J.Edwards
B1	Argyrolobium pauciflorum Eckl. & Zeyh.
B1	Argyrolobium petiolare (E.Mey.) Steud. *
B1	Argyrolobium tomentosum (Andrews) Druce
B1	Argyrolobium velutinum Eckl. & Zeyh.
B1	Aspalathus acicularis E.Mey. subsp. acicularis
B1	Aspalathus acicularis E.Mey. subsp. planifolia R.Dahlgren
B1	Aspalathus acidota Garab. ex R.Dahlgren
B1	Aspalathus acifera R.Dahlgren *
B1	Aspalathus acocksii (R.Dahlgren) R.Dahlgren
B1	Aspalathus aculeata Thunb.
B1	Aspalathus acuminata Lam. subsp. acuminata
B1	Aspalathus acuminata Lam. subsp. pungens (Thunb.) R.Dahlgren
B1	Aspalathus aemula E.Mey.
B1	Aspalathus albens L.
B1	Aspalathus altissima R.Dahlgren
B1	Aspalathus angustifolia (Lam.) R.Dahlgren subsp. angustifolia
B1	Aspalathus angustifolia (Lam.) R.Dahlgren subsp. robusta (E.Phillips) R.Dahlgren
B1	Aspalathus arida E.Mey. subsp. arida
B1	Aspalathus arida E.Mey. subsp. erecta (E.Mey.) R.Dahlgren *
B1	Aspalathus aristifolia R.Dahlgren
B1	Aspalathus aspalathoides (L.) R.Dahlgren
B1	Aspalathus aurantiaca R.Dahlgren
B1	Aspalathus biflora E.Mey. subsp. biflora
B1	Aspalathus bracteata Thunb.
B1	Aspalathus brevicarpa (R.Dahlgren) R.Dahlgren
B1	Aspalathus candicans Aiton f.
B1	Aspalathus cephalotes Thunb. subsp. obscurifolia R.Dahlgren
B1	Aspalathus cephalotes Thunb. subsp. violaceae R.Dahlgren
B1	Aspalathus chrysantha R.Dahlgren
B1	Aspalathus ciliaris L.
B1	Aspalathus confusa R.Dahlgren
B1	Aspalathus cordata (L.) R.Dahlgren
B1	Aspalathus cuspidata R.Dahlgren
B1	Aspalathus cymbiformis DC.
B1	Aspalathus cytisoides Lam.
B1	Aspalathus dianthopora E.Phillips
B1	Aspalathus divaricata Thunb. subsp. divaricata
B1	Aspalathus divaricata Thunb. subsp. gracilior R.Dahlgren
B1	Aspalathus ericifolia L. subsp. ericifolia
B1	Aspalathus ericifolia L. subsp. minuta R.Dahlgren
B1	Aspalathus esterhuyseniae R.Dahlgren
B1	Aspalathus filicaulis Eckl. & Zeyh.
B1	Aspalathus flexuosa Thunb.
B1	Aspalathus florulenta R.Dahlgren
B1	Aspalathus galeata E.Mey.
B1	Aspalathus heterophylla L.f.
B1	Aspalathus hirta E.Mey. subsp. hirta
B1	Aspalathus hispida Thunb. subsp. hispida
B1	Aspalathus horizontalis (R.Dahlgren) R.Dahlgren
B1	Aspalathus isolata (R.Dahlgren) R.Dahlgren *
B1	Aspalathus lactea Thunb. subsp. lactea
B1	Aspalathus laeta Bolus
B1	Aspalathus lanata E.Mey.
B1	Aspalathus lanceifolia R.Dahlgren
B1	Aspalathus laricifolia P.J.Bergius subsp. laricifolia
B1	Aspalathus latifolia Bolus
B1	Aspalathus leptoptera Bolus
B1	Aspalathus linearis (Burm.f.) R.Dahlgren
B1	Aspalathus lotoides Thunb. subsp. lagopus (Thunb.) R.Dahlgren
B1	Aspalathus lotoides Thunb. subsp. lotoides
B1	Aspalathus microphylla DC.
B1	Aspalathus obtusata Thunb. *
B1	Aspalathus parviflora P.J.Bergius
B1	Aspalathus pendula R.Dahlgren
B1	Aspalathus perfoliata (Lam.) R.Dahlgren subsp. perfoliata
B1	Aspalathus perfoliata (Lam.) R.Dahlgren subsp. phillipsii R.Dahlgren
B1	Aspalathus petersonii R.Dahlgren
B1	Aspalathus pinea Thunb. subsp. pinea
B1	Aspalathus pinguis Thunb. subsp. longissima R.Dahlgren
B1	Aspalathus pinguis Thunb. subsp. occidentalis R.Dahlgren
B1	Aspalathus pinguis Thunb. subsp. pinguis
B1	Aspalathus polycephala E.Mey. subsp. lanatifolia R.Dahlgren
B1	Aspalathus polycephala E.Mey. subsp. polycephala
B1	Aspalathus polycephala E.Mey. subsp. rigida (Schltr.) R.Dahlgren
B1	Aspalathus puberula (Eckl. & Zeyh.) R.Dahlgren
B1	Aspalathus pulicifolia R.Dahlgren
B1	Aspalathus quinquefolia L. subsp. hispida (Thunb.) R.Dahlgren
B1	Aspalathus quinquefolia L. subsp. quinquefolia
B1	Aspalathus quinquefolia L. subsp. virgata (Thunb.) R.Dahlgren
B1	Aspalathus rectistyla R.Dahlgren *
B1	Aspalathus recurva Benth.
B1	Aspalathus rugosa Thunb.
B1	Aspalathus rupestris R.Dahlgren
B1	Aspalathus secunda E.Mey. *
B1	Aspalathus shawii L.Bolus subsp. shawii
B1	Aspalathus spicata Thunb.
B1	Aspalathus spinescens Thunb. subsp. lepida (E.Mey.) R.Dahlgren
B1	Aspalathus spinescens Thunb. subsp. spinescens
B1	Aspalathus spinosa L. subsp. spinosa
B1	Aspalathus spinosissima R.Dahlgren subsp. spinosissima
B1	Aspalathus spinosissima R.Dahlgren subsp. tenuiflora R.Dahlgren
B1	Aspalathus tenuissima R.Dahlgren
B1	Aspalathus ternata (Thunb.) Druce
B1	Aspalathus tridentata L. subsp. rotunda R.Dahlgren
B1	Aspalathus tridentata L. subsp. staurantha (Eckl. & Zeyh.) R.Dahlgren
B1	Aspalathus tridentata L. subsp. tridentata
B1	Aspalathus triquetra Thunb.
B1	Aspalathus uniflora L.
B1	Aspalathus varians Eckl. & Zeyh.
B1	Aspalathus venosa E.Mey.
B1	Aspalathus villosa Thunb.
B1	Aspalathus vulnerans Thunb.
B1	Aspalathus wurmbeana E.Mey.
B1	Bauhinia bowkeri Harv.
B1	Caesalpinia bracteata Germish. *
B1	Calliandra redacta (J.H.Ross) Thulin & Asfaw
B1	Calobota acanthoclada (Dinter) Boatwr. & B.-E.van Wyk
B1	Calobota angustifolia (E.Mey.) Boatwr. & B.-E.van Wyk
B1	Calobota cinerea (E.Mey.) Boatwr. & B.-E.van Wyk
B1	Calobota cytisoides (Berg.) Eckl. & Zeyh.
B1	Calobota halenbergensis (Merxm. & Schreib.) Boatwr. & B.-E.van Wyk
B1	Calobota linearifolia (E.Mey.) Boatwr. & B.-E.van Wyk
B1	Calobota lotononoides (Schltr.) Boatwr. & B.-E.van Wyk
B1	Calobota sericea (Thunb.) Boatwr. & B.-E.van Wyk
B1	Calobota spinescens (Harv.) Boatwr. & B.-E.van Wyk
B1	Crotalaria capensis Jacq.
B1	Crotalaria effusa E.Mey.
B1	Crotalaria excisa (Thunb.) Baker f. subsp. excisa
B1	Crotalaria excisa (Thunb.) Baker f. subsp. namaquensis Polhill
B1	Crotalaria humilis Eckl. & Zeyh. *
B1	Crotalaria laburnifolia L. subsp. australis (Baker f.) Polhill
B1	Crotalaria leubnitziana Schinz
B1	Crotalaria meyeriana Steud.
B1	Crotalaria pearsonii Baker f.
B1	Crotalaria spartioides DC.
B1	Crotalaria sphaerocarpa Perr. ex DC. subsp. sphaerocarpa
B1	Crotalaria virgultalis Burch. ex DC.
B1	Cullen tomentosum (Thunb.) J.W.Grimes
B1	Cyamopsis serrata Schinz
B1	Cyclopia meyeriana Walp.
B1	Dichilus pilosus Conrath ex Schinz
B1	Elephantorrhiza elephantina (Burch.) Skeels
B1	Euchlora hirsuta (Thunb.) Druce
B1	Ezoloba macrocarpa (Eckl. & Zeyh.) B.-E van Wyk & Boatwr.
B1	Faidherbia albida (Delile) A.Chev.
B1	Indigastrum argyraeum (Eckl. & Zeyh.) Schrire
B1	Indigastrum argyroides (E.Mey.) Schrire
B1	Indigofera alternans DC. var. alternans
B1	Indigofera amoena Aiton
B1	Indigofera auricoma E.Mey.
B1	Indigofera burchellii DC.
B1	Indigofera capillaris Thunb.
B1	Indigofera charlieriana Schinz var. charlieriana
B1	Indigofera daleoides Benth. ex Harv. var. daleoides
B1	Indigofera declinata E.Mey.
B1	Indigofera denudata L.f.
B1	Indigofera digitata Thunb.
B1	Indigofera dillwynioides Benth. ex Harv.
B1	Indigofera dolichothyrsa Baker f.
B1	Indigofera eriocarpa E.Mey.
B1	Indigofera exigua Eckl. & Zeyh.
B1	Indigofera frutescens L.f.
B1	Indigofera gifbergensis C.H.Stirt. & Jarvie
B1	Indigofera heterophylla Thunb.
B1	Indigofera heterotricha DC.
B1	Indigofera hochstetteri Baker subsp. streyana (Merxm.) A.Schreib.
B1	Indigofera hololeuca Benth. ex Harv.
B1	Indigofera holubii N.E.Br.
B1	Indigofera humifusa Eckl. & Zeyh.
B1	Indigofera incana Thunb.
B1	Indigofera mauritanica (L.) Thunb.
B1	Indigofera meyeriana Eckl. & Zeyh.
B1	Indigofera nigromontana Eckl. & Zeyh.
B1	Indigofera nudicaulis E.Mey. *
B1	Indigofera pechuelii Kuntze
B1	Indigofera platypoda E.Mey.
B1	Indigofera poliotes Eckl. & Zeyh.
B1	Indigofera procumbens L.
B1	Indigofera psoraloides (L.) L.
B1	Indigofera pungens E.Mey.
B1	Indigofera venusta Eckl. & Zeyh.
B1	Lebeckia ambigua E.Mey.
B1	Lebeckia brevicarpa M.M.le Roux & B.-E.van Wyk
B1	Lebeckia contaminata (L.) Thunb.
B1	Lebeckia longipes Bolus
B1	Lebeckia pauciflora Eckl. & Zeyh.
B1	Lebeckia plukenetiana E.Mey.
B1	Lebeckia sepiaria (L.) Thunb.
B1	Leobordea anthylloides (Harv.) B.-E.van Wyk & Boatwr.
B1	Leobordea benthamiana (Dummer) B.-E van Wyk & Boatwr.
B1	Leobordea digitata Harv. *
B1	Leobordea lanata (Thunb.) B.-E van Wyk & Boatwr.
B1	Leobordea longiflora (Bolus) B.-E van Wyk & Boatwr.
B1	Leobordea pentaphylla (E.Mey.) B.-E van Wyk & Boatwr.
B1	Leobordea platycarpa (Viv.) B.-E van Wyk & Boatwr.
B1	Leobordea plicata (B.-E.van Wyk) B.-E van Wyk & Boatwr.
B1	Leobordea polycephala (E. Mey) B.-E van Wyk & Boatwr. *
B1	Leobordea quinata (Thunb.) B.-E van Wyk & Boatwr.
B1	Lessertia annularis Burch.
B1	Lessertia argentea Harv.
B1	Lessertia benguellensis Baker f.
B1	Lessertia brachypus Harv.
B1	Lessertia brachystachya DC.
B1	Lessertia candida E.Mey.
B1	Lessertia capensis (P.J.Bergius) Druce
B1	Lessertia capitata E.Mey.
B1	Lessertia depressa Harv.
B1	Lessertia diffusa R.Br.
B1	Lessertia excisa DC.
B1	Lessertia falciformis DC.
B1	Lessertia fruticosa Lindl. *
B1	Lessertia globosa L.Bolus *
B1	Lessertia herbacea (L.) Druce
B1	Lessertia incana Schinz
B1	Lessertia macrostachya DC. var. macrostachya
B1	Lessertia pauciflora Harv. var. pauciflora
B1	Lessertia pauciflora Harv. var. schlechteri L.Bolus
B1	Lessertia prostata DC.
B1	Lessertia rigida E.Mey.
B1	Lessertia spinescens E.Mey.
B1	Lessertia stenoloba E.Mey.
B1	Lessertia tomentosa DC.
B1	Liparia myrtifolia Thunb.
B1	Liparia splendens (Burm.f.) Bos & de Wit subsp. splendens
B1	Listia heterophylla E. Mey
B1	Listia marlothii (Engl.) B.-E van Wyk & Boatwr.
B1	Lotononis arenicola Schltr.
B1	Lotononis carnea B.-E.van Wyk
B1	Lotononis densa (Thunb.) Harv. subsp. congesta B.-E.van Wyk *
B1	Lotononis densa (Thunb.) Harv. subsp. densa
B1	Lotononis densa (Thunb.) Harv. subsp. gracilis (E.Mey.) B.-E.van Wyk
B1	Lotononis densa (Thunb.) Harv. subsp. leucoclada (Schltr.) B.-E.van Wyk
B1	Lotononis falcata (E.Mey.) Benth.
B1	Lotononis involucrata (P.J.Bergius) Benth. subsp. involucrata
B1	Lotononis involucrata (P.J.Bergius) Benth. subsp. peduncularis (E.Mey.) B.-E.van Wyk
B1	Lotononis leptoloba Bolus
B1	Lotononis micrantha Eckl. & Zeyh.
B1	Lotononis oxyptera (E.Mey.) Benth.
B1	Lotononis pallens (Eckl. & Zeyh.) Benth. *
B1	Lotononis parviflora (P.J.Bergius) D.Dietr.
B1	Lotononis perplexa (E.Mey.) Eckl. & Zeyh.
B1	Lotononis prostrata (L.) Benth.
B1	Lotononis rabenaviana Dinter & Harms
B1	Lotononis rigida (E.Mey.) Benth.
B1	Lotononis rostrata Benth. subsp. namaquensis (Bolus) B.-E.van Wyk *
B1	Lotononis rostrata Benth. subsp. rostrata
B1	Lotononis sabulosa T.M.Salter
B1	Lotononis sparsiflora (E.Mey.) B.-E.van Wyk
B1	Lotononis stenophylla (Eckl. & Zeyh.) B.-E.van Wyk
B1	Lotononis strigillosa (Merxm. & A.Schreib.) A.Schreib.
B1	Lotononis villosa (E.Mey.) Steud.
B1	Melolobium adenodes Eckl. & Zeyh.
B1	Melolobium aethiopicum (L.) Druce
B1	Melolobium candicans (E.Mey.) Eckl. & Zeyh.
B1	Melolobium canescens Benth.
B1	Melolobium exudans Harv.
B1	Melolobium humile Eckl. & Zeyh.
B1	Melolobium macrocalyx Dummer var. longifolium Dummer
B1	Melolobium macrocalyx Dummer var. macrocalyx
B1	Melolobium microphyllum (L.f.) Eckl. & Zeyh.
B1	Melolobium obcordatum Harv.
B1	Melolobium stipulatum (Thunb.) Harv. *
B1	Microcharis disjuncta (J.B.Gillett) Schrire var. disjuncta *
B1	Otholobium arborescens C.H.Stirt.
B1	Otholobium argenteum (Thunb.) C.H.Stirt.
B1	Otholobium bolusii (H.M.L.Forbes) C.H.Stirt.
B1	Otholobium candicans (Eckl. & Zeyh.) C.H.Stirt.
B1	Otholobium flexuosum C.H.Stirt.
B1	Otholobium hamatum (Harv.) C.H.Stirt.
B1	Otholobium hirtum (L.) C.H.Stirt.
B1	Otholobium incanum C.H.Stirt. *
B1	Otholobium pustulatum C.H.Stirt. *
B1	Otholobium striatum (Thunb.) C.H.Stirt.
B1	Otholobium trianthum (E.Mey.) C.H.Stirt.
B1	Otholobium uncinatum (Eckl. & Zeyh.) C.H.Stirt.
B1	Otholobium venustum (Eckl. & Zeyh.) C.H.Stirt. *
B1	Otholobium virgatum (Burm.f.) C.H.Stirt.
B1	Parkinsonia africana Sond.
B1	Podalyria biflora Lam.
B1	Podalyria calyptrata (Retz.) Willd.
B1	Podalyria leipoldtii L.Bolus
B1	Podalyria pearsonii E.Phillips
B1	Podalyria pulcherrima Schinz
B1	Podalyria sericea (Andrews) R.Br. ex Aiton f.
B1	Pomaria burchellii (DC.) B.B.Simpson & G.P.Lewis subsp. burchellii
B1	Pomaria lactea (Schinz) B.B.Simpson & G.P.Lewis
B1	Psoralea alata (Thunb.) T.M.Salter
B1	Psoralea aphylla L.
B1	Psoralea ensifolia (Houtt.) Merr.
B1	Psoralea fascicularis DC.
B1	Psoralea filifolia Thunb.
B1	Psoralea glaucescens Eckl. & Zeyh.
B1	Psoralea imbricata (L.) T.M.Salter
B1	Psoralea oligophylla Eckl. & Zeyh.
B1	Psoralea peratica C.H.Stirt.
B1	Psoralea pinnata L. var. pinnata
B1	Psoralea repens L.
B1	Psoralea tenuifolia L.
B1	Psoralea tenuissima E.Mey.
B1	Psoralea verrucosa Willd.
B1	Ptycholobium biflorum (E.Mey.) Brummitt subsp. biflorum
B1	Rafnia amplexicaulis (L.) Thunb.
B1	Rafnia angulata Thunb. subsp. angulata
B1	Rafnia capensis (L.) Schinz subsp. capensis
B1	Rafnia capensis (L.) Schinz subsp. carinata G.J.Campbell & B.-E.van Wyk
B1	Rafnia capensis (L.) Schinz subsp. dichotoma (Eckl. & Zeyh.) G.J.Campbell & B.-E.van Wyk
B1	Rafnia capensis (L.) Schinz subsp. ovata (P.J.Bergius) G.J.Campbell & B.-E.van Wyk
B1	Rafnia diffusa Thunb.
B1	Rafnia schlechteriana Schinz
B1	Rafnia triflora Thunb.
B1	Requienia sphaerosperma DC.
B1	Rhynchosia arida C.H.Stirt. *
B1	Rhynchosia emarginata Germish.
B1	Rhynchosia ferulifolia Benth. ex Harv.
B1	Rhynchosia pinnata Harv.
B1	Rhynchosia schlechteri Baker f.
B1	Rhynchosia totta (Thunb.) DC. var. totta
B1	Rhynchosia viscidula Steud.
B1	Schotia afra (L.) Thunb. var. angustifolia (E.Mey.) Harv.
B1	Schotia latifolia Jacq.
B1	Senna italica Mill. subsp. arachoides (Burch.) Lock
B1	Sutherlandia frutescens (L.) R.Br.
B1	Sutherlandia microphylla Burch. ex DC.
B1	Tephrosia burchellii Burtt Davy
B1	Tephrosia dregeana E.Mey. var. dregeana
B1	Tephrosia limpopoensis J.B.Gillett
B1	Trigonella anguina Delile
B1	Virgilia oroboides (P.J.Bergius) T.M.Salter subsp. oroboides
B1	Wiborgia fusca Thunb. subsp. fusca
B1	Wiborgia fusca Thunb. subsp. macrocarpa R.Dahlgren
B1	Wiborgia incurvata E.Mey. *
B1	Wiborgia leptoptera R.Dahlgren subsp. cedarbergensis R.Dahlgren
B1	Wiborgia leptoptera R.Dahlgren subsp. leptoptera
B1	Wiborgia monoptera E.Mey.
B1	Wiborgia mucronata (L.f.) Druce
B1	Wiborgia obcordata (P.J.Bergius) Thunb.
B1	Wiborgia sericea Thunb.
B1	Wiborgia tenuifolia E.Mey.
B1	Wiborgia tetraptera E.Mey.
B1	Wiborgiella bowieana (Benth.) Boatwr. & B.-E.van Wyk *
B1	Wiborgiella leipoldtiana (Schltr. ex R.Dahlgren) Boatwr. & B.-E.van Wyk
B1	Xiphotheca guthriei (L.Bolus) A.L.Schutte & B.-E.van Wyk
B1	Xiphotheca reflexa (Thunb.) A.L.Schutte & B.-E.van Wyk
B2	Acacia caffra (Thunb.) Willd.
B2	Acacia karroo Hayne
B2	Acacia kraussiana Meisn. ex Benth.
B2	Amphithalea alba Granby
B2	Amphithalea axillaris Granby
B2	Amphithalea biovulata (Bolus) Granby
B2	Amphithalea cuneifolia Eckl. & Zeyh.
B2	Amphithalea cymbifolia (C.A.Sm.) A.L.Schutte
B2	Amphithalea ericifolia (L.) Eckl. & Zeyh. subsp. ericifolia
B2	Amphithalea flava (Granby) A.L.Schutte
B2	Amphithalea fourcadei Compton
B2	Amphithalea imbricata (L.) Druce
B2	Amphithalea intermedia Eckl. & Zeyh.
B2	Amphithalea micrantha Walp.
B2	Amphithalea monticola A.L.Schutte
B2	Amphithalea muirii (Granby) A.L.Schutte
B2	Amphithalea muraltioides (Benth.) A.L.Schutte
B2	Amphithalea pageae (L.Bolus) A.L.Schutte
B2	Amphithalea parvifolia (Thunb.) A.L.Schutte
B2	Amphithalea phylicoides Eckl. & Zeyh.
B2	Amphithalea sericea Schltr.
B2	Amphithalea speciosa Schltr.
B2	Amphithalea spinosa (Harv.) A.L.Schutte
B2	Amphithalea tomentosa (Thunb.) Granby
B2	Amphithalea villosa Schltr.
B2	Amphithalea violacea (E.Mey.) Benth.
B2	Amphithalea virgata Eckl. & Zeyh.
B2	Amphithalea vlokii (A.L.Schutte & B.-E.van Wyk) A.L.Schutte
B2	Argyrolobium argenteum Eckl. & Zeyh.
B2	Argyrolobium collinum Eckl. & Zeyh.
B2	Argyrolobium crassifolium Eckl. & Zeyh.
B2	Argyrolobium filiforme (Thunb.) Eckl. & Zeyh.
B2	Argyrolobium harmsianum Schltr. ex Harms
B2	Argyrolobium harveyanum Oliv.
B2	Argyrolobium incanum Eckl. & Zeyh.
B2	Argyrolobium molle Eckl. & Zeyh.
B2	Argyrolobium parviflorum T.J.Edwards *
B2	Argyrolobium rarum Dummer
B2	Argyrolobium tomentosum (Andrews) Druce
B2	Argyrolobium trifoliatum (Thunb.) Druce
B2	Argyrolobium tuberosum Eckl. & Zeyh.
B2	Argyrolobium velutinum Eckl. & Zeyh.
B2	Aspalathus acanthes Eckl. & Zeyh.
B2	Aspalathus aciloba R.Dahlgren
B2	Aspalathus aciphylla Harv.
B2	Aspalathus acuminata Lam. subsp. acuminata
B2	Aspalathus acutiflora R.Dahlgren
B2	Aspalathus alopecurus Benth.
B2	Aspalathus alpestris (Benth.) R.Dahlgren
B2	Aspalathus angustifolia (Lam.) R.Dahlgren subsp. angustifolia
B2	Aspalathus angustifolia (Lam.) R.Dahlgren subsp. robusta (E.Phillips) R.Dahlgren
B2	Aspalathus araneosa L.
B2	Aspalathus arenaria R.Dahlgren
B2	Aspalathus argyrella MacOwan
B2	Aspalathus argyrophanes R.Dahlgren
B2	Aspalathus aspalathoides (L.) R.Dahlgren
B2	Aspalathus asparagoides L.f. subsp. asparagoides
B2	Aspalathus asparagoides L.f. subsp. rubro-fusca (Eckl. & Zeyh.) R.Dahlgren
B2	Aspalathus barbigera R.Dahlgren
B2	Aspalathus batodes Eckl. & Zeyh. subsp. batodes
B2	Aspalathus biflora E.Mey. subsp. biflora
B2	Aspalathus biflora E.Mey. subsp. longicarpa R.Dahlgren
B2	Aspalathus bowieana (Benth.) R.Dahlgren
B2	Aspalathus burchelliana Benth. *
B2	Aspalathus callosa L.
B2	Aspalathus campestris R.Dahlgren
B2	Aspalathus candicans Aiton f.
B2	Aspalathus candidula R.Dahlgren
B2	Aspalathus carnosa P.J.Bergius
B2	Aspalathus cephalotes Thunb. subsp. violaceae R.Dahlgren
B2	Aspalathus chortophila Eckl. & Zeyh.
B2	Aspalathus ciliaris L.
B2	Aspalathus cinerascens E.Mey.
B2	Aspalathus cliffortioides Bolus
B2	Aspalathus collina Eckl. & Zeyh. subsp. collina
B2	Aspalathus collina Eckl. & Zeyh. subsp. luculenta R.Dahlgren
B2	Aspalathus concava Bolus
B2	Aspalathus congesta (R.Dahlgren) R.Dahlgren
B2	Aspalathus crassisepala R.Dahlgren
B2	Aspalathus cymbiformis DC.
B2	Aspalathus dasyantha Eckl. & Zeyh.
B2	Aspalathus divaricata Thunb. subsp. divaricata
B2	Aspalathus flexuosa Thunb.
B2	Aspalathus florifera R.Dahlgren
B2	Aspalathus florulenta R.Dahlgren
B2	Aspalathus forbesii Harv.
B2	Aspalathus fourcadei L.Bolus
B2	Aspalathus frankenioides DC.
B2	Aspalathus gerrardii Bolus
B2	Aspalathus glabrata R.Dahlgren
B2	Aspalathus grandiflora Benth.
B2	Aspalathus granulata R.Dahlgren
B2	Aspalathus grobleri R.Dahlgren
B2	Aspalathus hirta E.Mey. subsp. hirta
B2	Aspalathus hirta E.Mey. subsp. stellaris R.Dahlgren
B2	Aspalathus hispida Thunb. subsp. albiflora (Eckl. & Zeyh.) R.Dahlgren
B2	Aspalathus hispida Thunb. subsp. hispida
B2	Aspalathus hypnoides R.Dahlgren *
B2	Aspalathus hystrix L.f.
B2	Aspalathus incana R.Dahlgren *
B2	Aspalathus incompta Thunb.
B2	Aspalathus incurvifolia Vogel ex Walp.
B2	Aspalathus inops Eckl. & Zeyh. *
B2	Aspalathus intermedia Eckl. & Zeyh.
B2	Aspalathus intricata Compton subsp. anthospermoides (R.Dahlgren) R.Dahlgren *
B2	Aspalathus joubertiana Eckl. & Zeyh.
B2	Aspalathus juniperina Thunb. subsp. grandis R.Dahlgren
B2	Aspalathus juniperina Thunb. subsp. juniperina
B2	Aspalathus karrooensis R.Dahlgren *
B2	Aspalathus katbergensis (R.Dahlgren) R.Dahlgren
B2	Aspalathus kougaensis (Garab. ex R.Dahlgren) R.Dahlgren
B2	Aspalathus lactea Thunb. subsp. lactea
B2	Aspalathus laeta Bolus
B2	Aspalathus lamarckiana R.Dahlgren
B2	Aspalathus laricifolia P.J.Bergius subsp. canescens (L.) R.Dahlgren
B2	Aspalathus laricifolia P.J.Bergius subsp. laricifolia
B2	Aspalathus latifolia Bolus
B2	Aspalathus leucophylla R.Dahlgren
B2	Aspalathus linearis (Burm.f.) R.Dahlgren
B2	Aspalathus linguiloba R.Dahlgren
B2	Aspalathus longifolia Benth.
B2	Aspalathus longipes Harv.
B2	Aspalathus marginalis Eckl. & Zeyh.
B2	Aspalathus microphylla DC.
B2	Aspalathus millefolia R.Dahlgren
B2	Aspalathus nigra L.
B2	Aspalathus nivea Thunb.
B2	Aspalathus obliqua R.Dahlgren *
B2	Aspalathus oblongifolia R.Dahlgren
B2	Aspalathus obtusifolia R.Dahlgren
B2	Aspalathus odontoloba R.Dahlgren
B2	Aspalathus oliveri R.Dahlgren *
B2	Aspalathus opaca Eckl. & Zeyh. subsp. opaca
B2	Aspalathus opaca Eckl. & Zeyh. subsp. pappeana (Harv.) R.Dahlgren
B2	Aspalathus pachyloba Benth. subsp. pachyloba
B2	Aspalathus pachyloba Benth. subsp. villicaulis R.Dahlgren
B2	Aspalathus pallidiflora R.Dahlgren
B2	Aspalathus patens Garab. ex R.Dahlgren *
B2	Aspalathus pedicellata Harv.
B2	Aspalathus pedunculata Houtt.
B2	Aspalathus pinguis Thunb. subsp. australis R.Dahlgren
B2	Aspalathus pinguis Thunb. subsp. pinguis
B2	Aspalathus potbergensis R.Dahlgren
B2	Aspalathus psoraleoides (C.Presl) Benth.
B2	Aspalathus pycnantha R.Dahlgren
B2	Aspalathus quadrata L.Bolus
B2	Aspalathus quinquefolia L. subsp. compacta R.Dahlgren
B2	Aspalathus quinquefolia L. subsp. virgata (Thunb.) R.Dahlgren
B2	Aspalathus ramosissima R.Dahlgren *
B2	Aspalathus repens R.Dahlgren
B2	Aspalathus retroflexa L. subsp. retroflexa
B2	Aspalathus rigidifolia R.Dahlgren
B2	Aspalathus rostrata Benth.
B2	Aspalathus rubens Thunb.
B2	Aspalathus rugosa Thunb.
B2	Aspalathus salteri L.Bolus
B2	Aspalathus sanguinea Thunb. subsp. foliosa R.Dahlgren
B2	Aspalathus sanguinea Thunb. subsp. sanguinea
B2	Aspalathus sceptrum-aureum R.Dahlgren
B2	Aspalathus securifolia Eckl. & Zeyh.
B2	Aspalathus setacea Eckl. & Zeyh.
B2	Aspalathus shawii L.Bolus subsp. glabripetala (R.Dahlgren) R.Dahlgren
B2	Aspalathus shawii L.Bolus subsp. shawii
B2	Aspalathus simii Bolus
B2	Aspalathus smithii R.Dahlgren
B2	Aspalathus spectabilis R.Dahlgren
B2	Aspalathus spicata Thunb.
B2	Aspalathus spiculata R.Dahlgren *
B2	Aspalathus spinosa L. subsp. flavispina (C.Presl ex Benth.) R.Dahlgren
B2	Aspalathus spinosa L. subsp. glauca (Eckl. & Zeyh.) R.Dahlgren
B2	Aspalathus spinosa L. subsp. spinosa
B2	Aspalathus stenophylla Eckl. & Zeyh.
B2	Aspalathus steudeliana Brongn.
B2	Aspalathus submissa R.Dahlgren
B2	Aspalathus subtingens Eckl. & Zeyh.
B2	Aspalathus taylorii R.Dahlgren *
B2	Aspalathus teres Eckl. & Zeyh. subsp. teres
B2	Aspalathus tridentata L. subsp. staurantha (Eckl. & Zeyh.) R.Dahlgren
B2	Aspalathus triquetra Thunb.
B2	Aspalathus tulbaghensis R.Dahlgren
B2	Aspalathus tylodes Eckl. & Zeyh.
B2	Aspalathus uniflora L.
B2	Aspalathus verbasciformis R.Dahlgren
B2	Aspalathus vermiculata Lam.
B2	Aspalathus villosa Thunb.
B2	Aspalathus vulpina Garab. ex R.Dahlgren *
B2	Aspalathus willdenowiana Benth.
B2	Aspalathus zeyheri (Harv.) R.Dahlgren
B2	Calobota angustifolia (E.Mey.) Boatwr. & B.-E.van Wyk
B2	Calobota cytisoides (Berg.) Eckl. & Zeyh.
B2	Calobota lotononoides (Schltr.) Boatwr. & B.-E.van Wyk
B2	Calobota psiloloba (E.Mey.) Boatwr. & B.-E.van Wyk
B2	Calobota pungens (Thunb.) Boatwr. & B.-E.van Wyk
B2	Calobota sericea (Thunb.) Boatwr. & B.-E.van Wyk
B2	Calpurnia aurea (Aiton) Benth. subsp. aurea
B2	Calpurnia villosa Harv. var. intrusa (R.Br. ex Aiton f.) E.Mey.
B2	Calpurnia villosa Harv. var. villosa
B2	Crotalaria capensis Jacq.
B2	Crotalaria effusa E.Mey.
B2	Crotalaria lebeckioides Bond *
B2	Crotalaria obscura DC.
B2	Cullen tomentosum (Thunb.) J.W.Grimes
B2	Cyclopia alopecuroides A.L.Schutte *
B2	Cyclopia aurescens Kies var. aurescens
B2	Cyclopia bolusii Hofmeyr & E.Phillips
B2	Cyclopia bowieana Harv.
B2	Cyclopia burtonii Hofmeyr & E.Phillips
B2	Cyclopia buxifolia (Burm.f.) Kies
B2	Cyclopia falcata (Harv.) Kies
B2	Cyclopia genistoides (L.) R.Br. var. genistoides
B2	Cyclopia intermedia E.Mey.
B2	Cyclopia maculata (Andrews) Kies
B2	Cyclopia plicata Kies *
B2	Cyclopia sessiliflora Eckl. & Zeyh. *
B2	Cyclopia subternata Vogel
B2	Dipogon lignosus (L.) Verdc.
B2	Dolichos angustifolius Eckl. & Zeyh.
B2	Dolichos decumbens Thunb.
B2	Dolichos hastaeformis E.Mey.
B2	Eriosema salignum E.Mey.
B2	Eriosema squarrosum (Thunb.) Walp.
B2	Erythrina humeana Spreng.
B2	Hypocalyptus coluteoides (Lam.) R.Dahlgren
B2	Hypocalyptus oxalidifolius (Sims) Baill.
B2	Hypocalyptus sophoroides (P.J.Bergius) Baill.
B2	Indigastrum argyraeum (Eckl. & Zeyh.) Schrire
B2	Indigastrum fastigiatum (E.Mey.) Schrire
B2	Indigofera alopecuroides (Burm.f.) DC. var. minor E.Mey.
B2	Indigofera alpina Eckl. & Zeyh.
B2	Indigofera alternans DC. var. alternans
B2	Indigofera amoena Aiton
B2	Indigofera angustata E.Mey.
B2	Indigofera angustifolia L. var. angustifolia
B2	Indigofera brachystachya (DC.) E.Mey.
B2	Indigofera candicans Aiton
B2	Indigofera candolleana Meisn.
B2	Indigofera capillaris Thunb.
B2	Indigofera complicata Eckl. & Zeyh.
B2	Indigofera concava Harv.
B2	Indigofera cuneifolia Eckl. & Zeyh. var. cuneifolia
B2	Indigofera declinata E.Mey.
B2	Indigofera denudata L.f.
B2	Indigofera depressa Harv.
B2	Indigofera digitata Thunb.
B2	Indigofera dimidiata Vogel ex Walp.
B2	Indigofera disticha Eckl. & Zeyh.
B2	Indigofera filifolia Thunb.
B2	Indigofera filiformis L.f.
B2	Indigofera filipes Benth. ex Harv.
B2	Indigofera flabellata Harv.
B2	Indigofera glaucescens Eckl. & Zeyh.
B2	Indigofera gracilis Spreng.
B2	Indigofera grisophylla Fourc. *
B2	Indigofera hamulosa Schltr.
B2	Indigofera heterophylla Thunb.
B2	Indigofera hispida Eckl. & Zeyh.
B2	Indigofera humifusa Eckl. & Zeyh.
B2	Indigofera incana Thunb.
B2	Indigofera langebergensis L.Bolus
B2	Indigofera leptocarpa Eckl. & Zeyh.
B2	Indigofera mauritanica (L.) Thunb.
B2	Indigofera meyeriana Eckl. & Zeyh.
B2	Indigofera mundiana Eckl. & Zeyh.
B2	Indigofera nebrowniana J.B.Gillett
B2	Indigofera nigromontana Eckl. & Zeyh.
[truncated: 4,064 more rows]
